# Supplementary material for: Candidate Gene Analysis for Nitrogen Absorption and Utilization in Japonica Rice at the Seedling Stage Based on a Genome-Wide Association Study
Source: Front Plant Sci. 2021 Jun 4;12:670861. doi: 10.3389/fpls.2021.670861 (PMC8212024; doi:10.3389/fpls.2021.670861)
Supplement: Supplementary Table 1 — Geographical distribution of 267 japonica rice varieties. [file Table_1.xlsx]

## Sheet: Sheet1
Supplementary Table 1. Geographical distribution of 267 japonica rice varieties.
Code	DNA_ID	Variety Name	Origin	Variety Group
1	B002	三穗锦	China	Temperate japonica
2	B003	ZAOSHENGBAI	unknown	Temperate japonica
3	B004	秋光 藤系104号	Japan	Temperate japonica
4	B005	晚实	Japan	Temperate japonica
5	B008	八香	Vietnam	Temperate japonica
6	B014	乌兹罗斯215	Soviet Union	Temperate japonica
7	B016	奥米尔特168	Hungary	Temperate japonica
8	B018	美国黄壳稻	United States	Tropical japonica
9	B023	高丽秋	North Korea	Temperate japonica
10	B036	Jijucas Claro	Brazil	Tropical japonica
11	B045	GONGCHENGXIANG	China	Temperate japonica
12	B046	QIUTIANXIAOTING	China	Temperate japonica
13	B047	珍富 8	Japan	Temperate japonica
14	B054	80050YR72136-43	Australia	Tropical japonica
15	B055	YR196	Australia	Temperate japonica
16	B057	XIUSHUI 115	unknown	Temperate japonica
17	B066	光壳香糯	China	Temperate japonica
18	B068	GAOYANGDIANDAO DAHONGMANG	China	Temperate japonica
19	B069	DANDONGLUDAO	China	Temperate japonica
20	B070	LAOGUANGTOU 83	unknown	Temperate japonica
21	B071	MUXIQIU	China	Temperate japonica
22	B077	一支香	China	Temperate japonica
23	B100	HONGKEZHENUO	China	Temperate japonica
24	B102	MAGUZI	China	Temperate japonica
25	B103	LAOHONGDAO	China	Temperate japonica
26	B110	HUANGPINUO	China	Temperate japonica
27	B122	LIAOGENG 287	China	Temperate japonica
28	B124	粳87-304	China	Temperate japonica
29	B143	76--1	China	Temperate japonica
30	B144	HUHUI 628	unknown	Temperate japonica
31	B154	LIMING B	China	Temperate japonica
32	B160	SHUIYUAN 300LI	China	Temperate japonica
33	B161	YELICANGHUA	China	Temperate japonica
34	B162	BAIGEDAO	China	Temperate japonica
35	B166	江花稻	North Korea	Temperate japonica
36	B169	矮陆羽	Japan	Temperate japonica
37	B170	红色 90	Russia	Temperate japonica
38	B171	临果	Italy	Temperate japonica
39	B189	IRAT 669	Ivory Coast	Tropical japonica
40	B190	ITA 221	Nigeria	Tropical japonica
41	B199	红米三担	China	Temperate japonica
42	B204	隆化毛葫	China	Temperate japonica
43	B212	CHIKENUO	China	Temperate japonica
44	B215	HONGQI 5	unknown	Temperate japonica
45	B218	WUZIDUI	China	Temperate japonica
46	B223	CUNGUNUO	unknown	Temperate japonica
47	B236	JINDAO 1	China	Temperate japonica
48	B240	ZHENGDAO 5	unknown	Temperate japonica
49	B241	拉木加	China	Tropical japonica
50	B258		unknown	Temperate japonica
51	B263		unknown	Temperate japonica
52	B266	毫马克(K)	China	Tropical japonica
53	CX109	Dacca6	Phillipines	Temperate japonica
54	CX14	CHENNONG 265	unknown	Temperate japonica
55	CX16	YUAN JING 7	unknown	Temperate japonica
56	CX212	农垦58	Japan	Temperate japonica
57	CX214	巴西糯稻	Brazil	Tropical japonica
58	CX243	IR47686-6-2-1-1	Phillipines	Tropical japonica
59	CX277	02428-IL	China	Temperate japonica
60	CX282	丽江新团黑谷	China	Temperate japonica
61	CX285	农林糯	China	Tropical japonica
62	CX287	C52	China	Temperate japonica
63	CX306	MONGOLIA RICE	unknown	Temperate japonica
64	CX307	HP121	China	Temperate japonica
65	CX315	紫稻	North Korea	Temperate japonica
66	CX317	MR19	China	Temperate japonica
67	CX32	Manauthukha	Myanmar	Tropical japonica
68	CX344	HEXI 41	unknown	Temperate japonica
69	CX345	YUNGENG 23	unknown	Temperate japonica
70	CX351	053A-3	China	Temperate japonica
71	CX352	BD007	China	Tropical japonica
72	CX354			Temperate japonica
73	CX359	云陆103	China	Tropical japonica
74	CX371	NERICA 1	Africa	Tropical japonica
75	CX372	NERICA 2	Africa	Tropical japonica
76	CX373	NERICA 8	Africa	Tropical japonica
77	CX374	NERICA 9	Africa	Tropical japonica
78	CX380	YANDAO 9	unknown	Temperate japonica
79	CX383	HONGZA	unknown	Temperate japonica
80	CX384	丰杂	China	Temperate japonica
81	CX389	津原85	China	Temperate japonica
82	CX391	YJ30	unknown	Temperate japonica
83	CX49	NAN-29-2	China	Temperate japonica
84	CX56	YUNGUANG 8	unknown	Temperate japonica
85	CX57	中超123	China	Temperate japonica
86	CX58	Giza159	Egypt	Temperate japonica
87	CX74	JP-5	Pakistan	Temperate japonica
88	CX78	M401	United States	Temperate japonica
89	IRIS 313-10014	SANT ANDREA	Italy	Temperate japonica
90	IRIS 313-10057	CHUGOKU 68 HEN	Japan	Temperate japonica
91	IRIS 313-10059	DACHEONGBYEO	Korea, Republic Of	Temperate japonica
92	IRIS 313-10061	ESTRELA A	Portugal	Tropical japonica
93	IRIS 313-10075	SANGOKU	Japan	Tropical japonica
94	IRIS 313-10082	KYUUSHUU	Japan	Tropical japonica
95	IRIS 313-10092	CHALBYEO	Korea, Republic Of	Temperate japonica
96	IRIS 313-10093	CHEONJUDO	Korea, Republic Of	Temperate japonica
97	IRIS 313-10094	GAWICHAL	Korea, Republic Of	Tropical japonica
98	IRIS 313-10097	MAEKJO	Korea, Republic Of	Temperate japonica
99	IRIS 313-10258	BULI INIA	Chile	Temperate japonica
100	IRIS 313-10373	IR 68333-R-R-B-19	Philippines	Temperate japonica
101	IRIS 313-10379	IR 73688-57-2	Philippines	Temperate japonica
102	IRIS 313-10429	TAICHUNG 150::IRGC 80-1	Taiwan	Temperate japonica
103	IRIS 313-10430	GINMASARI::IRGC 242-1	Japan	Temperate japonica
104	IRIS 313-10437	NORIN 21::IRGC 493-1	Japan	Temperate japonica
105	IRIS 313-10469	KINUGASAWASE::IRGC 2609-1	Japan	Temperate japonica
106	IRIS 313-10507	HSIANG TSENF TAO::IRGC 5008-1	Taiwan	Tropical japonica
107	IRIS 313-10567	AIKAWA 44::IRGC 7676-1	Japan	Temperate japonica
108	IRIS 313-10568	OITA MII 120::IRGC 7696-1	Japan	Temperate japonica
109	IRIS 313-10569	BEN KEI::IRGC 7769-1	Japan	Temperate japonica
110	IRIS 313-10570	CHUSEI HONEN::IRGC 7777-1	Japan	Temperate japonica
111	IRIS 313-10619	BICCO BRANCO::IRGC 9478-1	unknown	Tropical japonica
112	IRIS 313-10631	SHINCHIKU IKU 97::IRGC 10429-1	Taiwan	Temperate japonica
113	IRIS 313-10642	SACHIKAZE::IRGC 10891-1	Japan	Temperate japonica
114	IRIS 313-10644	BUSIYETAN::IRGC 11205-1	Philippines	Tropical japonica
115	IRIS 313-10656	NOK KOD::IRGC 11784-1	Laos	Tropical japonica
116	IRIS 313-10677	DEWAMINORI::IRGC 12743-1	Japan	Temperate japonica
117	IRIS 313-10703	PADI ADONG DUMARAT::IRGC 14356-1	Malaysia	Tropical japonica
118	IRIS 313-10708	B 6311 A 5553-16-2::IRGC 14541-1	United States	Tropical japonica
119	IRIS 313-10795	MLATI::IRGC 18278-1	Indonesia	Tropical japonica
120	IRIS 313-10840	YE ZO::IRGC 19888-1	South Korea	Temperate japonica
121	IRIS 313-10862	ARC 11281::IRGC 21283-1	India	Tropical japonica
122	IRIS 313-10865	ARC 11424::IRGC 21380-2	India	Tropical japonica
123	IRIS 313-10884	ARC 12493::IRGC 22098-1	India	Tropical japonica
124	IRIS 313-10893	ARC 13156::IRGC 22514-1	India	Tropical japonica
125	IRIS 313-10967	IAS 22-8 PALMAR::IRGC 26058-1	Brazil	Temperate japonica
126	IRIS 313-11003	PAE MEETO::IRGC 27254-1	Indonesia	Tropical japonica
127	IRIS 313-11093	KHAO TAM::IRGC 30085-2	Laos	Tropical japonica
128	IRIS 313-11153	CT 45::IRGC 34027-2	India	Temperate japonica
129	IRIS 313-11202	4583::IRGC 36894-2	China	Temperate japonica
130	IRIS 313-11464	CARAWI::IRGC 52887-1	Philippines	Tropical japonica
131	IRIS 313-11495	ANENOE::IRGC 54140-1	Indonesia	Tropical japonica
132	IRIS 313-11522	XINTUAN HEI GU::IRGC 56159-1	China	Temperate japonica
133	IRIS 313-11571	BAI MANG AI ZHONG::IRGC 59408-1	China	Temperate japonica
134	IRIS 313-11578	LUAN DAO::IRGC 59762-1	China	Temperate japonica
135	IRIS 313-11623	KAO SONG HAI::IRGC 61827-1	China	Tropical japonica
136	IRIS 313-11651	FEI ZHAO 12::IRGC 62683-1	China	Temperate japonica
137	IRIS 313-11652	GONG SHE 9::IRGC 62693-1	China	Temperate japonica
138	IRIS 313-11653	MA SHE 8::IRGC 62750-1	China	Temperate japonica
139	IRIS 313-11654	PL 3165::IRGC 62827-1	China	Temperate japonica
140	IRIS 313-11655	SI WAN 14::IRGC 63019-1	China	Temperate japonica
141	IRIS 313-11725	ZUIHOU::IRGC 66982-1	Japan	Temperate japonica
142	IRIS 313-11739	NAKPUI::IRGC 67594-1	Ghana	Tropical japonica
143	IRIS 313-11829	MUNJI::IRGC 70928-1	Pakistan	Temperate japonica
144	IRIS 313-11875	CHUBU 17::IRGC 72505-1	Japan	Temperate japonica
145	IRIS 313-11897	PHIT CHZK::IRGC 73317-1	Thailand	Tropical japonica
146	IRIS 313-11900	PLE LIA::IRGC 73562-1	Thailand	Tropical japonica
147	IRIS 313-11915	IB 95::IRGC 74677-1	Ghana	Tropical japonica
148	IRIS 313-11922	KHAO' NAN::IRGC 74981-1	Thailand	Tropical japonica
149	IRIS 313-11923	KHAO' NGAW::IRGC 74985-1	Thailand	Tropical japonica
150	IRIS 313-11926	SI NAM PUENG::IRGC 75165-1	Thailand	Tropical japonica
151	IRIS 313-12054	HUA 24::IRGC 82127-1	China	Temperate japonica
152	IRIS 313-12059	LIGEN 2::IRGC 82398-1	China	Temperate japonica
153	IRIS 313-12060	LIJIAN 942::IRGC 82399-1	China	Temperate japonica
154	IRIS 313-12061	YUNLEN 13::IRGC 82402-1	China	Temperate japonica
155	IRIS 313-12129	MON LAI::IRGC 85857-1	Laos	Tropical japonica
156	IRIS 313-12217	WEONJU 8::IRGC 90845-1	South Korea	Temperate japonica
157	IRIS 313-12228	SOM::IRGC 92221-1	Laos	Tropical japonica
158	IRIS 313-12241	SEMENDANG::IRGC 93633-1	Indonesia	Tropical japonica
159	IRIS 313-12254	BAN BONG::IRGC 94565-1	Laos	Tropical japonica
160	IRIS 313-12257	DENG PEE::IRGC 94991-1	Laos	Tropical japonica
161	IRIS 313-12324	BER YA::IRGC 99970-1	Laos	Tropical japonica
162	IRIS 313-12340	NYAO::IRGC 107091-1	Laos	Tropical japonica
163	IRIS 313-12345	VIENG::IRGC 107375-2	Laos	Tropical japonica
164	IRIS 313-12347	LAI DAM::IRGC 107490-1	Laos	Tropical japonica
165	IRIS 313-15904	JINBUBYEO::G1	South Korea	Temperate japonica
166	IRIS 313-15905	WAB 56-125::IRTP 19771-G1	Ivory Coast	Tropical japonica
167	IRIS 313-7866	CNA 7\BO\1\1>33-13-6-1	Colombia	Tropical japonica
168	IRIS 313-7870	CUIABANA	Brazil	Tropical japonica
169	IRIS 313-7907	IR 68704-145-1-1-B	Philippines	Tropical japonica
170	IRIS 313-7914	IRAT 112	Côte D'Ivoire	Tropical japonica
171	IRIS 313-7924	IRAT 335	Bolivia	Tropical japonica
172	IRIS 313-8023	RIZZOTTO 51/1	Italy	Temperate japonica
173	IRIS 313-8024	RIBE 253	Italy	Temperate japonica
174	IRIS 313-8025	ITALPATNA 48	Italy	Temperate japonica
175	IRIS 313-8027	ANSEATICO	Italy	Tropical japonica
176	IRIS 313-8031	RUBINO	Italy	Temperate japonica
177	IRIS 313-8044	GOLFO	Italy	Tropical japonica
178	IRIS 313-8046	PLUS	Italy	Tropical japonica
179	IRIS 313-8048	RONCOLO	Italy	Temperate japonica
180	IRIS 313-8050	MIARA	Italy	Temperate japonica
181	IRIS 313-8052	SMERALDO	Italy	Temperate japonica
182	IRIS 313-8053	RUBIDIO	Italy	Temperate japonica
183	IRIS 313-8057	79 UPLA	Argentina	Tropical japonica
184	IRIS 313-8058	91 UPLA	Argentina	Tropical japonica
185	IRIS 313-8060	77 UPLA	Argentina	Tropical japonica
186	IRIS 313-8061	75 UPLA	Argentina	Tropical japonica
187	IRIS 313-8062	80 UPLA	Argentina	Tropical japonica
188	IRIS 313-8063	104 UPLA	Argentina	Tropical japonica
189	IRIS 313-8064	32 UPLA	Argentina	Tropical japonica
190	IRIS 313-8065	SAMBA::GERVEX 186-C1	Italy	Tropical japonica
191	IRIS 313-8074	GOOLARAH	Australia	Tropical japonica
192	IRIS 313-8075	HARRA	Australia	Temperate japonica
193	IRIS 313-8076	PELDE	Australia	Tropical japonica
194	IRIS 313-8087	FRANCES	Spain	Temperate japonica
195	IRIS 313-8090	MARENY	Spain	Temperate japonica
196	IRIS 313-8095	SHSS 53	Spain	Temperate japonica
197	IRIS 313-8097	ULLAL	Spain	Temperate japonica
198	IRIS 313-8105	THAIPERLA	United States	Temperate japonica
199	IRIS 313-8114	FAISCA	Portugal	Temperate japonica
200	IRIS 313-8115	FAMILIA 181	Portugal	Temperate japonica
201	IRIS 313-8116	HAREM	Portugal	Temperate japonica
202	IRIS 313-8121	MESTRE	Italy	Tropical japonica
203	IRIS 313-8123	MUGA	Portugal	Temperate japonica
204	IRIS 313-8124	OTA	Portugal	Temperate japonica
205	IRIS 313-8134	S 102/2	Portugal	Temperate japonica
206	IRIS 313-8136	SAFARI	Portugal	Temperate japonica
207	IRIS 313-8137	SAGRES	Portugal	Temperate japonica
208	IRIS 313-8139	SANDOCA	Portugal	Temperate japonica
209	IRIS 313-8140	SANGHAI	China	Temperate japonica
210	IRIS 313-8142	SETTANTUNO	Portugal	Temperate japonica
211	IRIS 313-8143	SLAVA	Bulgaria	Temperate japonica
212	IRIS 313-8145	SUPER	Portugal	Temperate japonica
213	IRIS 313-8151	VALTEJO	Portugal	Temperate japonica
214	IRIS 313-8158	CT 23	Colombia	Temperate japonica
215	IRIS 313-8159	CT 36	Colombia	Temperate japonica
216	IRIS 313-8164	YRM 6-2	Australia	Temperate japonica
217	IRIS 313-8167	DELTA	France	Temperate japonica
218	IRIS 313-8170	MEJANES 2	France	Tropical japonica
219	IRIS 313-8180	DELLMONT	United States	Tropical japonica
220	IRIS 313-8183	DREW	United States	Tropical japonica
221	IRIS 313-8185	GLADIO	Italy	Tropical japonica
222	IRIS 313-8192	L 205	United States	Tropical japonica
223	IRIS 313-8195	LUXOR	Italy	Temperate japonica
224	IRIS 313-8202	REXMONT	United States	Tropical japonica
225	IRIS 313-8205	SALVO	Italy	Tropical japonica
226	IRIS 313-8209	ALEXANDROS	Greece	Tropical japonica
227	IRIS 313-8213	GRAAL	France	Tropical japonica
228	IRIS 313-8214	MELAS	Greece	Temperate japonica
229	IRIS 313-8216	ROXANI	Greece	Temperate japonica
230	IRIS 313-8217	SAKHA 102	Egypt	Temperate japonica
231	IRIS 313-8218	SAKHA 103	Egypt	Temperate japonica
232	IRIS 313-8339	BOND	United States	Tropical japonica
233	IRIS 313-8387	FU LI HONG	China	Temperate japonica
234	IRIS 313-8400	RIKUTO NORIN MOCHI 20	Japan	Tropical japonica
235	IRIS 313-8434	TEBONNET	United States	Tropical japonica
236	IRIS 313-8444	M 203	United States	Temperate japonica
237	IRIS 313-8502	M 102	United States	Temperate japonica
238	IRIS 313-8578	KHAU TRA BONG	Viet Nam	Tropical japonica
239	IRIS 313-8637	BALINGMI	Bhutan	Tropical japonica
240	IRIS 313-8669	CALROSE 76	United States	Tropical japonica
241	IRIS 313-8694	TRES MESES	Brazil	Tropical japonica
242	IRIS 313-8755	NORIN 6	Japan	Temperate japonica
243	IRIS 313-8778	SUP BLUE ROSE	United States	Tropical japonica
244	IRIS 313-8856	S 201	United States	Temperate japonica
245	IRIS 313-8890	WIR 1072	Belgium	Temperate japonica
246	IRIS 313-8923	CALIFORNIA BELLE	United States	Tropical japonica
247	IRIS 313-9081	TAKAO MOCHI	Japan	Temperate japonica
248	IRIS 313-9140	81 A 32	China	Temperate japonica
249	IRIS 313-9193	EAN 4 C 1	Brazil	Temperate japonica
250	IRIS 313-9233	CHUNG YI	China	Temperate japonica
251	IRIS 313-9249	KANU DAM	Cambodia	Temperate japonica
252	IRIS 313-9346	SHINCHIKU IKU 103	Chinese Taipei (Taiwan)	Temperate japonica
253	IRIS 313-9366	IMPROVED BLUE ROSE	United States	Tropical japonica
254	IRIS 313-9379	HWANGJO	Korea, Republic Of	Temperate japonica
255	IRIS 313-9410	CI 9498	United States	Temperate japonica
256	IRIS 313-9438	7507-137	Japan	Temperate japonica
257	IRIS 313-9463	CI 1600	United States	Temperate japonica
258	IRIS 313-9491	BLUE BELLE	United States	Tropical japonica
259	IRIS 313-9698	JO SANG DAE YA	Korea, Dpr	Temperate japonica
260	IRIS 313-9724	AI DA ZHONG	China	Temperate japonica
261	IRIS 313-9782	BENLLOK::IRGC 3404-1	Peru	Temperate japonica
262	IRIS 313-9789	RIKUTO TAUKI MOCHI 27	Japan	Tropical japonica
263	IRIS 313-9884	FUKUSHIMA MOCHI (GLUT)	Japan	Temperate japonica
264	IRIS 313-9887	JEUK DO	Korea, Republic Of	Temperate japonica
265	IRIS 313-9937	ROCCA	Italy	Temperate japonica
266	IRIS 313-9974	HEUKSANJO	Korea, Republic Of	Temperate japonica
267	IRIS 313-9980	FORTUNA INIA	Argentina	Tropical japonica
