# Supplementary material for: Candidate Gene Analysis for Nitrogen Absorption and Utilization in Japonica Rice at the Seedling Stage Based on a Genome-Wide Association Study
Source: Front Plant Sci. 2021 Jun 4;12:670861. doi: 10.3389/fpls.2021.670861 (PMC8212024; doi:10.3389/fpls.2021.670861)
Supplement: Supplementary Table 2 — Differentially expressed genes (DEGs) in leaves and roots under deficient nitrogen conditions compared with sufficient nitrogen conditions. [file Table_2.xlsx]

## Sheet: Sheet1
Supplementary Table 2. Differentially expressed genes (DEGs) in leaves and roots under deficient nitrogen conditions compared with sufficient nitrogen conditions.
ID	DN leaf_fpkm	DN leaf_fpkm	DN leaf_fpkm	SN leaf_fpkm	SN leaf_fpkm	SN leaf_fpkm	DN root_fpkm	DN root_fpkm	DN root_fpkm	SN root_fpkm	SN root_fpkm	SN root_fpkm	Symbol	Description	KEGG_A_class	KEGG_B_class	Pathway	K_ID	GO Component	GO Function	GO Process
Os01g0100466	0.21	0.02	0.03	0	0	0.49	0	0	0	0.04	1.44	0.61	-	Os01g0100466 [Oryza sativa Japonica Group]	-	-	-	-	-	-	-
Os01g0101200	17.52	27.27	10.8	39.43	34.74	43.6	4.58	4.48	5.61	5.21	4.27	6.4	OsI_36120	P0402A09.8 [Oryza sativa Japonica Group]	Metabolism	Amino acid metabolism;Global and Overview	ko01100//Metabolic pathways;ko00270//Cysteine and methionine metabolism	K09880	GO:0044464//cell part;GO:0043229//intracellular organelle;GO:0044422//organelle part;GO:0005623//cell;GO:0044444//cytoplasmic part;GO:0043226//organelle;GO:0043231//intracellular membrane-bounded organelle;GO:0044424//intracellular part;GO:0009532//plastid stroma;GO:0044435//plastid part;GO:0043227//membrane-bounded organelle;GO:0005737//cytoplasm;GO:0005622//intracellular;GO:0044446//intracellul…	GO:0016791//phosphatase activity;GO:0016787//hydrolase activity;GO:0016788//hydrolase activity, acting on ester bonds;GO:0042578//phosphoric ester hydrolase activity;GO:0003824//catalytic activity	GO:0009987//cellular process;GO:0006790//sulfur compound metabolic process;GO:0006807//nitrogen compound metabolic process;GO:0044249//cellular biosynthetic process;GO:0046394//carboxylic acid biosynthetic process;GO:1901607//alpha-amino acid biosynthetic process;GO:0000096//sulfur amino acid metabolic process;GO:0009058//biosynthetic process;GO:0044237//cellular metabolic process;GO:0006082//org…
Os01g0102900	84.4	121.13	64.54	298.87	250.33	223.55	0.39	1.19	0.09	0.4	0.69	0.79	LIR1	PREDICTED: light-regulated protein [Oryza sativa Japonica Group]	-	-	-	-	-	-	-
Os01g0108400	0.07	0.26	0.2	0.87	0.97	2.59	0	0.07	0	0	0	0	BHLH36	Os01g0108400 [Oryza sativa Japonica Group]	-	-	-	-	-	-	-
Os01g0108600	33.75	50.21	56.13	25.51	23.18	23.77	63.4	55.24	56.59	36.19	17.69	31.05	-	PREDICTED: uncharacterized protein LOC4326163 [Oryza sativa Japonica Group]	-	-	-	-	-	-	-
Os01g0110200	18.76	17.87	6.42	15.04	14.11	18.02	199.69	84.9	195.62	85.11	61.64	93.13	-	PREDICTED: lysine-rich arabinogalactan protein 19 [Oryza sativa Japonica Group]	-	-	-	-	-	-	-
Os01g0111700	1.36	2.35	1.92	0.71	0.79	0.73	0.96	1.26	1.15	1.22	0.66	1.31	-	PREDICTED: uncharacterized protein LOC4326146 [Oryza sativa Japonica Group]	-	-	-	-	-	-	-
Os01g0123900	55.13	123.42	102.81	364.48	230.42	114.87	0.47	0.6	1	0.85	0.46	0.66	RBBI3.3	PREDICTED: Bowman-Birk type bran trypsin inhibitor [Oryza sativa Japonica Group]	-	-	-	-	-	-	-
Os01g0124000	13.47	19.22	10.78	218.29	124.7	46.65	0.5	0.23	0.06	0.23	0.12	0.23	RBBI3.3	PREDICTED: Bowman-Birk type bran trypsin inhibitor [Oryza sativa Japonica Group]	-	-	-	-	-	-	-
Os01g0124100	1.2	0.92	1.51	2.39	0.67	1.11	2.72	5.17	4.53	9.57	5.33	11.45	RBBI3.3	PREDICTED: Bowman-Birk type bran trypsin inhibitor-like [Oryza sativa Japonica Group]	-	-	-	-	-	-	-
Os01g0127400	1.54	1.35	0.98	5.15	3.52	2.07	0.62	1.12	0.95	0.83	0.69	0.64	syc1174_c	PREDICTED: uncharacterized lipoprotein syc1174_c [Oryza sativa Japonica Group]	-	-	-	-	-	-	-
Os01g0129500	0.31	0.29	0.32	0.76	0.58	0.71	4.63	6.04	5.82	6.07	5.53	6.92	-	PREDICTED: uncharacterized protein LOC4325971 isoform X1 [Oryza sativa Japonica Group]	-	-	-	-	-	-	-
Os01g0129550	0.06	0	0	0	0	0	0	0.27	0.05	0.71	0.68	0.91	-	Os01g0129550 [Oryza sativa Japonica Group]	-	-	-	-	-	-	-
Os01g0130400	0.17	0	0.07	0.48	1.11	0.85	8.82	8.69	8.03	8.87	6.03	7.19	XYL1	PREDICTED: alpha-xylosidase 1 [Oryza sativa Japonica Group]	-	-	-	-	-	-	-
Os01g0132000	312.26	241.64	314.38	981.71	497.78	266.23	206.98	200.06	226.52	275.39	324.21	227.7	WIP1	PREDICTED: Bowman-Birk type wound-induced proteinase inhibitor WIP1 [Oryza sativa Japonica Group]	-	-	-	-	-	-	-
Os01g0134700	2.13	1.98	2.95	0.87	0.66	1.53	22.76	19.14	14.72	18.19	9.94	20.44	SARD1	PREDICTED: protein SAR DEFICIENT 1 [Oryza sativa Japonica Group]	-	-	-	-	-	-	-
Os01g0136700	0	0.01	0.01	0	0.01	0	0.14	0.1	0.13	0.4	0.28	0.48	At1g18390	Os01g0136700, partial [Oryza sativa Japonica Group]	-	-	-	-	GO:0043231//intracellular membrane-bounded organelle;GO:0005623//cell;GO:0005622//intracellular;GO:0043226//organelle;GO:0043229//intracellular organelle;GO:0044464//cell part;GO:0043227//membrane-bounded organelle;GO:0044424//intracellular part	-	-
Os01g0138800	0.5	1.03	0.8	1.28	1.32	1.42	7.4	6.77	7.29	36.22	17.89	19.79	ntpR	PREDICTED: protein NtpR isoform X2 [Oryza sativa Japonica Group]	-	-	-	-	-	-	-
Os01g0143800	4.45	4.54	5.52	21.58	16.31	11.67	7.38	6.18	4.77	3.97	5.13	4.81	SPBC776.07	mitochondrial glycoprotein [Zea mays]	-	-	-	-	-	-	-
Os01g0166500	0.36	1.96	0.39	0.1	0.17	0.21	9.7	10.21	7.72	8.79	7.73	8.1	-	PREDICTED: trinucleotide repeat-containing gene 18 protein [Oryza brachyantha]	-	-	-	-	-	-	-
Os01g0175700	212.67	224.47	197.75	81.23	82.21	98.22	0.05	0	0	0	0.03	0	BOR4	PREDICTED: boron transporter 4-like [Oryza sativa Japonica Group]	-	-	-	-	GO:0031224//intrinsic component of membrane;GO:0016020//membrane;GO:0044425//membrane part	-	GO:0006811//ion transport;GO:0006810//transport;GO:0044699//single-organism process;GO:1902578//single-organism localization;GO:0044765//single-organism transport;GO:0051234//establishment of localization;GO:0051179//localization
Os01g0177900	1.02	0.9	1.12	0.42	0.54	0.47	1.3	1.46	1.69	1.13	1.18	1.2	ABCG31	RecName: Full=ABC transporter G family member 31; Short=OsABCG31; AltName: Full=Pleiotropic drug resistance protein 6; Short=OsPDR6	-	-	-	-	GO:0044425//membrane part;GO:0016020//membrane;GO:0031224//intrinsic component of membrane	GO:0005488//binding;GO:0032549//ribonucleoside binding;GO:1901363//heterocyclic compound binding;GO:0001882//nucleoside binding;GO:0097367//carbohydrate derivative binding;GO:0032550//purine ribonucleoside binding;GO:0017111//nucleoside-triphosphatase activity;GO:0016462//pyrophosphatase activity;GO:0016787//hydrolase activity;GO:0016817//hydrolase activity, acting on acid anhydrides;GO:0003824//…	GO:0044710//single-organism metabolic process;GO:0046483//heterocycle metabolic process;GO:0009259//ribonucleotide metabolic process;GO:0006807//nitrogen compound metabolic process;GO:0072521//purine-containing compound metabolic process;GO:0044281//small molecule metabolic process;GO:1901565//organonitrogen compound catabolic process;GO:0044763//single-organism cellular process;GO:0055086//nucle…
Os01g0179600	458.46	362.27	412.36	275.8	289.59	228.44	5.41	5.4	9.16	2.82	2.47	4.2	UGT75L6	PREDICTED: crocetin glucosyltransferase, chloroplastic [Oryza sativa Japonica Group]	-	-	-	-	-	-	-
Os01g0183600	0.66	0.85	0.78	0.16	0.45	0.38	49.88	38.46	64.5	29.19	16.31	23.7	CYP96A15	PREDICTED: alkane hydroxylase MAH1 [Oryza sativa Japonica Group]	-	-	-	-	-	-	-
Os01g0186900	2.38	12.49	5.71	1.91	1.77	1	190.46	71.54	66.73	45.15	10.48	152.64	-	Os01g0186900, partial [Oryza sativa Japonica Group]	-	-	-	-	-	-	-
Os01g0186950	1.93	6.42	4	0.09	0	0.55	77.92	22.35	2.1	18.88	4.44	86.8	-	Os01g0186950 [Oryza sativa Japonica Group]	Genetic Information Processing	Translation	ko03013//RNA transport;ko03008//Ribosome biogenesis in eukaryotes	K07936	-	-	-
Os01g0188900	1.32	0.88	1	2.63	1.99	2.38	0	0.03	0	0	0	0	ESPN	Os01g0188900, partial [Oryza sativa Japonica Group]	-	-	-	-	-	-	-
Os01g0191200	8.26	12.01	8.41	42.32	42.25	42.96	0.18	0.19	0	0.14	0.45	0.12	VSPA	PREDICTED: stem 28 kDa glycoprotein [Oryza sativa Japonica Group]	-	-	-	-	-	-	-
Os01g0192101	0	0	0	0.75	2.62	0.47	0	0	0	9.21	2.05	0.23	-	Os01g0192101 [Oryza sativa Japonica Group]	-	-	-	-	-	-	-
Os01g0202500	3.27	2.21	2.41	9.16	8.24	7.14	11.86	13.42	11.59	7.82	5.83	11.16	BBX22	PREDICTED: B-box zinc finger protein 22 [Oryza sativa Japonica Group]	-	-	-	-	-	-	-
Os01g0205200	0.95	0.88	0.54	2.5	2.33	1.34	0.2	0.41	0.31	0.44	0.45	0.08	DOT4	Os01g0205200, partial [Oryza sativa Japonica Group]	-	-	-	-	-	-	-
Os01g0209800	12.96	16.48	14.27	14.39	13.22	15.16	6.42	5.18	7.67	2.86	1.63	3.68	CAT5	PREDICTED: cationic amino acid transporter 5 [Oryza sativa Japonica Group]	-	-	-	-	-	-	-
Os01g0210550	5	14.68	8.2	21.36	18.12	30.63	1.51	0.37	0.99	0.5	1.2	1.49	-	Os01g0210550 [Oryza sativa Japonica Group]	-	-	-	-	-	-	-
Os01g0222600	8.4	7.74	7.23	24.16	18.08	15.81	9.75	14.3	7.84	21.22	14.28	14.21	-	PREDICTED: uncharacterized protein LOC4326700 [Oryza sativa Japonica Group]	-	-	-	-	-	-	-
Os01g0225000	21.82	28.15	32.27	9.71	3.23	8.07	3.5	1.91	3.39	1.89	1.32	1.51	BAC2	PREDICTED: mitochondrial arginine transporter BAC2 [Oryza sativa Japonica Group]	-	-	-	-	-	-	-
Os01g0225400	1.2	1.72	1.39	5.89	4.93	3.38	3.53	2.5	3.06	4.69	4.44	3.61	KPHMT1	Os01g0225400, partial [Oryza sativa Japonica Group]	Metabolism	Metabolism of cofactors and vitamins;Global and Overview	ko01100//Metabolic pathways;ko01110//Biosynthesis of secondary metabolites;ko00770//Pantothenate and CoA biosynthesis	K00606	-	-	-
Os01g0228450	6.39	7.23	10.47	1.98	0.02	0	0.53	0.14	0	0.12	0.21	0	-	Os01g0228450, partial [Oryza sativa Japonica Group]	-	-	-	-	-	-	-
Os01g0232000	3.26	2.27	1.72	10.38	9.01	7.71	0.18	0.41	0	0	0	0.34	TIP4-3	PREDICTED: probable aquaporin TIP4-3 [Oryza sativa Japonica Group]	-	-	-	-	GO:0016020//membrane	-	-
Os01g0232100	0.16	0.05	0.44	0.05	0.12	0.05	2.25	1.52	4.15	1.04	0.48	0.54	TIP4-2	PREDICTED: probable aquaporin TIP4-2 [Oryza sativa Japonica Group]	-	-	-	-	GO:0044424//intracellular part;GO:0044446//intracellular organelle part;GO:0043226//organelle;GO:0044437//vacuolar part;GO:0044422//organelle part;GO:0005622//intracellular;GO:0016020//membrane;GO:0044425//membrane part;GO:0005737//cytoplasm;GO:0005623//cell;GO:0043227//membrane-bounded organelle;GO:0043231//intracellular membrane-bounded organelle;GO:0043229//intracellular organelle;GO:0005773//…	-	GO:0051179//localization;GO:0051234//establishment of localization
Os01g0233000	55.75	73.92	83.17	30.24	31.12	43	688.35	646.77	563.4	380.83	397.93	421.01	Os01g0233000	PREDICTED: salt stress root protein RS1 [Oryza sativa Japonica Group]	-	-	-	-	-	-	-
Os01g0234100	2.42	2.56	2.46	3.62	2.96	3.08	1.12	0.83	0.75	0.4	0.4	0.44	Os01g0234100	PREDICTED: B3 domain-containing protein Os01g0234100 [Oryza sativa Japonica Group]	-	-	-	-	-	-	-
Os01g0237100	9.16	12.65	8.89	35.88	34.38	34.17	0	0.09	0	0.09	0.1	0.04	At5g22620	PREDICTED: probable 2-carboxy-D-arabinitol-1-phosphatase [Oryza sativa Japonica Group]	-	-	-	-	-	GO:0003824//catalytic activity	-
Os01g0237500	0	0.09	0	0	0	0	3.19	2.9	3.49	5.78	6.9	8.51	-	Os01g0237500, partial [Oryza sativa Japonica Group]	-	-	-	-	-	-	-
Os01g0237750	0	0	0	0	0	0	0.97	0.85	0.47	3	3.08	2.97	-	Os01g0237750 [Oryza sativa Japonica Group]	-	-	-	-	-	-	-
Os01g0238500	165.77	125.84	74.58	338.7	279.08	276.77	53.11	60.5	75.03	54.97	57	53.5	DAAT	PREDICTED: D-amino-acid transaminase, chloroplastic isoform X1 [Oryza sativa Japonica Group]	Metabolism	Metabolism of cofactors and vitamins	ko00790//Folate biosynthesis	K18482	-	-	-
Os01g0248701	1.91	2.88	3.22	0.75	1.39	0.86	21.01	10.35	15.99	8.41	3.89	7.11	GGPPS1	Os01g0248701 [Oryza sativa Japonica Group]	Metabolism	Global and Overview;Metabolism of terpenoids and polyketides	ko01100//Metabolic pathways;ko01110//Biosynthesis of secondary metabolites;ko01130//Biosynthesis of antibiotics;ko00900//Terpenoid backbone biosynthesis	K13789	-	GO:0003824//catalytic activity;GO:0016628//oxidoreductase activity, acting on the CH-CH group of donors, NAD or NADP as acceptor;GO:0016627//oxidoreductase activity, acting on the CH-CH group of donors;GO:0016491//oxidoreductase activity	GO:0044699//single-organism process;GO:0044710//single-organism metabolic process;GO:0008152//metabolic process
Os01g0249200	2.96	5.63	2.1	5.79	5.41	10.5	216.59	205.76	221.95	273.43	255.37	289.04	Os05g0277500	PREDICTED: germin-like protein 5-1 [Oryza sativa Japonica Group]	-	-	-	-	-	-	-
Os01g0269800	0.31	0.68	1.4	0.62	0.11	0.58	7.9	7.9	9.42	3.9	2.96	3.79	RPM1	NBS-LRR-like resistance protein [Oryza sativa]	-	-	-	-	-	-	-
Os01g0280400	0.96	0.55	0.78	1.96	2.02	1.35	2.53	3.41	1.67	2.47	3.46	2.64	At1g80270	PREDICTED: pentatricopeptide repeat-containing protein At1g80270, mitochondrial [Oryza sativa Japonica Group]	-	-	-	-	-	-	-
Os01g0280500	0	0	0.04	0.14	0.48	0.34	0.65	0.67	0.64	0.27	0.53	0.53	EIF6-2	PREDICTED: eukaryotic translation initiation factor 6-2 [Oryza sativa Japonica Group]	Genetic Information Processing	Translation	ko03008//Ribosome biogenesis in eukaryotes	K03264	-	-	-
Os01g0282866	0	0	0	0	0	0	1.93	1.58	2.65	1.21	0.93	0.26	-	Os01g0282866 [Oryza sativa Japonica Group]	-	-	-	-	-	-	-
Os01g0283700	2.45	1.85	2.87	1	1.58	0.79	4.89	1.49	5.9	1.38	1.39	1.48	CCR1	PREDICTED: cinnamoyl-CoA reductase 1 [Oryza sativa Japonica Group]	Metabolism	Global and Overview;Biosynthesis of other secondary metabolites	ko01100//Metabolic pathways;ko01110//Biosynthesis of secondary metabolites;ko00940//Phenylpropanoid biosynthesis	K09753	-	GO:0005488//binding;GO:0048037//cofactor binding	GO:0008152//metabolic process
Os01g0289100	0	0	0	0	0	0	2.92	2.49	4.28	1.41	0.76	1.39	-	PREDICTED: uncharacterized protein LOC107278289 [Oryza sativa Japonica Group]	-	-	-	-	-	-	-
Os01g0289732	0	0.16	0	0	2.48	0.76	3.47	4.06	8.94	4.27	0.99	2.68	-	Os01g0289732 [Oryza sativa Japonica Group]	-	-	-	-	-	-	-
Os01g0291500	1.79	2.23	2.3	6.43	3.98	3.65	280.38	244.01	257.94	360.26	309.86	343.64	TAX10	PREDICTED: 3'-N-debenzoyl-2'-deoxytaxol N-benzoyltransferase [Oryza sativa Japonica Group]	-	-	-	-	-	-	-
Os01g0291733	0.23	0	0	0.03	0	0	6.71	13.36	12.36	13.98	38.27	23.8	-	Os01g0291733, partial [Oryza sativa Japonica Group]	-	-	-	-	-	-	-
Os01g0300900	0.79	1.1	1.15	0.41	0.51	0.29	3.71	2.91	2.91	2.52	3.11	2.11	RABEPK	PREDICTED: acyl-CoA-binding domain-containing protein 4 [Oryza sativa Japonica Group]	-	-	-	-	-	-	-
Os01g0306400	0.46	0.14	0.36	0.19	0.22	0.04	1.15	0.82	0.94	4.76	2.87	3.67	TGA5	Os01g0306400, partial [Oryza sativa Japonica Group]	-	-	-	-	-	-	-
Os01g0306800	3.48	5.13	3.34	13.09	9.23	5.92	1.53	2.49	2.1	2.14	0.95	2.6	At4g37920	endoribonuclease E-like protein [Oryza sativa Japonica Group]	-	-	-	-	-	-	-
Os01g0307500	0.03	0.14	0.1	0.05	0.2	0.03	4.16	3.32	3.79	1.62	0.78	1.27	HKT8	PREDICTED: cation transporter HKT8 [Oryza sativa Japonica Group]	-	-	-	-	GO:0016020//membrane;GO:0031224//intrinsic component of membrane;GO:0044425//membrane part	GO:0005215//transporter activity;GO:0015075//ion transmembrane transporter activity;GO:0022857//transmembrane transporter activity;GO:0022892//substrate-specific transporter activity;GO:0022891//substrate-specific transmembrane transporter activity	GO:0044765//single-organism transport;GO:0044699//single-organism process;GO:0006812//cation transport;GO:0009987//cellular process;GO:1902578//single-organism localization;GO:0050896//response to stimulus;GO:0006810//transport;GO:0051234//establishment of localization;GO:0044763//single-organism cellular process;GO:0006811//ion transport;GO:0051179//localization;GO:0030001//metal ion transport
Os01g0307686	2.58	5.29	6.23	1.55	1.07	1.22	7.31	5.59	8.86	5.33	1.81	2.49	-	Os01g0307686 [Oryza sativa Japonica Group]	-	-	-	-	-	-	-
Os01g0311800	0.16	0.22	0.22	0.64	0.6	0.25	21.15	17.08	17.94	42.41	33.73	42.27	PME41	PREDICTED: probable pectinesterase/pectinesterase inhibitor 41 [Oryza sativa Japonica Group]	Metabolism	Carbohydrate metabolism;Global and Overview	ko01100//Metabolic pathways;ko00500//Starch and sucrose metabolism;ko00040//Pentose and glucuronate interconversions	K01051	-	-	-
Os01g0320700	1.65	1.4	1.7	3.65	2.97	3.56	0.58	1.69	1.03	1.2	0.18	0.59	-	Os01g0320700, partial [Oryza sativa Japonica Group]	-	-	-	-	-	-	-
Os01g0323300	19.24	17.22	15.88	44.07	43.82	45.71	0.19	0.11	0.03	0.08	0.09	0.03	Os01g0323300	PREDICTED: CRS2-associated factor 2, chloroplastic [Oryza sativa Japonica Group]	-	-	-	-	GO:0005623//cell;GO:0043229//intracellular organelle;GO:0043231//intracellular membrane-bounded organelle;GO:0009532//plastid stroma;GO:0044435//plastid part;GO:0043226//organelle;GO:0005737//cytoplasm;GO:0009536//plastid;GO:0043227//membrane-bounded organelle;GO:0032991//macromolecular complex;GO:0044446//intracellular organelle part;GO:0044464//cell part;GO:0005622//intracellular;GO:0044424//in…	GO:1901363//heterocyclic compound binding;GO:0097159//organic cyclic compound binding;GO:0003676//nucleic acid binding;GO:0005488//binding	GO:0006807//nitrogen compound metabolic process;GO:0010467//gene expression;GO:0090304//nucleic acid metabolic process;GO:0044238//primary metabolic process;GO:0006396//RNA processing;GO:0009987//cellular process;GO:0008152//metabolic process;GO:1901360//organic cyclic compound metabolic process;GO:0044260//cellular macromolecule metabolic process;GO:0006139//nucleobase-containing compound metabo…
Os01g0323775	2.76	2.11	1.9	1.59	0	0.79	7.07	6.69	7.24	5.03	1.74	3.44	-	Os01g0323775, partial [Oryza sativa Japonica Group]	-	-	-	-	-	-	-
Os01g0343100	0	0	0	0	0	0	0.89	0.25	0.64	0.06	0	0.12	-	Heat shock cognate 70 kDa protein 1 [Aegilops tauschii]	-	-	-	-	-	-	-
Os01g0347500	0	0	0	0	0	0	23.3	25.4	21.08	46.95	40.8	61.63	-	senescent-specific SAG12 protein, partial [Oryza sativa Indica Group]	-	-	-	-	-	-	-
Os01g0347600	0	0.11	0.11	0.08	0	0.08	243.93	250.27	203.28	595.27	418.51	555.73	-	PREDICTED: ervatamin-B [Oryza sativa Japonica Group]	-	-	-	-	-	-	-
Os01g0348000	0	0	0	0	0	0	23.3	25.4	21.08	46.95	40.8	61.63	-	senescent-specific SAG12 protein, partial [Oryza sativa Indica Group]	-	-	-	-	-	-	-
Os01g0348900	1.88	7.07	5.61	2.12	1.74	2.09	154.86	167.07	171.12	241.69	257.62	182.16	SALT	PREDICTED: salt stress-induced protein [Oryza sativa Japonica Group]	-	-	-	-	-	-	-
Os01g0351500	0	0	0	0	0	0	10.83	5.59	2.97	23.65	22.17	9.78	DIR11	Os01g0351500 [Oryza sativa Japonica Group]	-	-	-	-	-	-	-
Os01g0355250	0	0	0	0	0	0	5.11	4.16	1.83	8.3	12.94	12.24	SALT	PREDICTED: salt stress-induced protein-like [Oryza sativa Japonica Group]	-	-	-	-	-	-	-
Os01g0365000	0.08	0.07	0.06	0	0	0	0	0	0	0	0	0	WAK5	Os01g0365000 [Oryza sativa Japonica Group]	-	-	-	-	-	-	-
Os01g0368000	0	0.4	0.57	1.21	1.36	0.91	0.92	1.01	1.12	0.99	0.7	0.68	At5g07800	Os01g0368000 [Oryza sativa Japonica Group]	-	-	-	-	-	GO:0005488//binding;GO:0003824//catalytic activity;GO:0016709//oxidoreductase activity, acting on paired donors, with incorporation or reduction of molecular oxygen, NAD(P)H as one donor, and incorporation of one atom of oxygen;GO:1901265//nucleoside phosphate binding;GO:1901363//heterocyclic compound binding;GO:0004497//monooxygenase activity;GO:0016705//oxidoreductase activity, acting on paired…	GO:0044710//single-organism metabolic process;GO:0044699//single-organism process;GO:0008152//metabolic process
Os01g0368900	37.42	13.23	14.09	60.11	55.31	37.07	0.07	0.07	0.07	0.14	0	0.07	GRXC1	PREDICTED: glutaredoxin-C1 [Oryza sativa Japonica Group]	-	-	-	-	-	-	-
Os01g0378100	0.27	0.31	0.18	0.02	0.02	0.14	0.07	0.07	0.08	0.02	0.02	0.07	PER56	Os01g0378100, partial [Oryza sativa Japonica Group]	Metabolism	Biosynthesis of other secondary metabolites;Global and Overview	ko01100//Metabolic pathways;ko01110//Biosynthesis of secondary metabolites;ko00940//Phenylpropanoid biosynthesis	K00430	-	-	-
Os01g0382000	1.84	18.56	3.22	21.65	10.25	93.52	0	0	0.07	0.13	0.41	0	-	PREDICTED: pathogenesis-related protein 1 [Oryza sativa Japonica Group]	Organismal Systems;Environmental Information Processing	Signal transduction;Environmental adaptation	ko04626//Plant-pathogen interaction;ko04075//Plant hormone signal transduction	K13449	-	-	-
Os01g0392600	0.08	0.06	0.04	0.03	0.02	0.05	0.68	0.86	0.4	2.61	1.09	1.4	-	Os01g0392600 [Oryza sativa Japonica Group]	-	-	-	-	-	-	-
Os01g0498300	0.65	1.2	1.53	0.46	0.38	0.44	14.57	8.71	7.59	7.72	3.75	11.24	pomgnt2	Glycosyltransferase [Zea mays]	-	-	-	-	-	-	GO:0042221//response to chemical;GO:0010033//response to organic substance;GO:1901698//response to nitrogen compound;GO:0010243//response to organonitrogen compound;GO:0050896//response to stimulus;GO:0009719//response to endogenous stimulus
Os01g0512700	0	0	0.14	0	0	0	3.24	1.55	3.65	1.21	1.38	0.56	ZFP6	Os01g0512700 [Oryza sativa Japonica Group]	-	-	-	-	-	-	-
Os01g0524500	29.27	29.31	20.61	37.34	40.71	45	2.38	1.91	2.03	6.05	4.16	6.22	DIVARICATA	PREDICTED: transcription factor DIVARICATA [Oryza sativa Japonica Group]	-	-	-	-	-	GO:0005488//binding	-
Os01g0532300	6.89	4.38	2.94	10.87	10.97	10.12	0.08	0.04	0.14	0.21	0.23	0.42	-	PREDICTED: uncharacterized protein LOC4327803 [Oryza sativa Japonica Group]	-	-	-	-	-	-	-
Os01g0533900	0.28	0.11	0.26	0.44	0.17	0.3	7.39	8.09	7.06	18.85	12.89	16.97	ABCB11	Os01g0533900, partial [Oryza sativa Japonica Group]	Environmental Information Processing	Membrane transport	ko02010//ABC transporters	K05658	GO:0043227//membrane-bounded organelle;GO:0005622//intracellular;GO:0031224//intrinsic component of membrane;GO:0005623//cell;GO:0044424//intracellular part;GO:0044425//membrane part;GO:0043226//organelle;GO:0043231//intracellular membrane-bounded organelle;GO:0043229//intracellular organelle;GO:0044464//cell part;GO:0016020//membrane	GO:0097367//carbohydrate derivative binding;GO:0017111//nucleoside-triphosphatase activity;GO:0016817//hydrolase activity, acting on acid anhydrides;GO:0016462//pyrophosphatase activity;GO:0022804//active transmembrane transporter activity;GO:0032549//ribonucleoside binding;GO:0015405//P-P-bond-hydrolysis-driven transmembrane transporter activity;GO:0036094//small molecule binding;GO:0003824//cat…	GO:0006725//cellular aromatic compound metabolic process;GO:0044248//cellular catabolic process;GO:1901564//organonitrogen compound metabolic process;GO:0044763//single-organism cellular process;GO:0019439//aromatic compound catabolic process;GO:0051179//localization;GO:0006796//phosphate-containing compound metabolic process;GO:0044237//cellular metabolic process;GO:0006807//nitrogen compound me…
Os01g0535900	0.98	1.3	0.77	2.7	2.39	1.85	1.87	3	1.86	2.23	1.59	2.4	trmB	Os01g0535900, partial [Oryza sativa Japonica Group]	-	-	-	-	-	-	-
Os01g0542000	6.85	7.28	6.57	15.97	17.53	13.98	7.84	8.61	6.31	5.96	8.37	7.58	DRT102	PREDICTED: DNA-damage-repair/toleration protein DRT102 [Oryza sativa Japonica Group]	-	-	-	-	-	-	-
Os01g0546100	0	0	0	0.05	0	0	9.33	11.02	12.81	48.23	26.56	36.54	At5g64700	Os01g0546100, partial [Oryza sativa Japonica Group]	-	-	-	-	-	-	-
Os01g0547600	55.28	62.06	80.12	22.92	28.56	26.73	10.26	3.59	10.67	1.24	0.7	1.55	NRT2.4	PREDICTED: probable high-affinity nitrate transporter 2.4 [Oryza sativa Japonica Group]	Metabolism	Energy metabolism	ko00910//Nitrogen metabolism	K02575	-	-	-
Os01g0550900	0	0	0	0	0	0	0.33	0.42	0.19	1.07	0.78	1.05	-	Os01g0550900, partial [Oryza sativa Japonica Group]	-	-	-	-	-	-	-
Os01g0557500	219.26	201	194.64	106.28	91.96	100.51	46.39	47.24	49.55	42.84	44.24	42.4	CAX1a	PREDICTED: vacuolar cation/proton exchanger 1a [Oryza sativa Japonica Group]	-	-	-	-	-	-	-
Os01g0559825	25.01	23.92	18.5	23.07	26.61	23.81	23.51	15.07	22.03	9.94	12.25	7.06	-	Os01g0559825, partial [Oryza sativa Japonica Group]	-	-	-	-	-	-	-
Os01g0574451	0	0	0	0	0.67	0.65	0.61	0	0	0	0	0	-	Os01g0574451 [Oryza sativa Japonica Group]	-	-	-	-	-	-	-
Os01g0580400	0	0	0	0	0	0	2.9	1.11	2.44	0.94	0.65	0.75	NFYC4	transcription binding factor-like [Oryza sativa Japonica Group]	-	-	-	-	-	-	-
Os01g0581300	11.13	13.57	6.02	32.94	30.72	26.53	0	0.06	0	0	0.03	0.06	LUT2	PREDICTED: lycopene epsilon cyclase, chloroplastic [Oryza sativa Japonica Group]	Metabolism	Global and Overview;Metabolism of terpenoids and polyketides	ko01100//Metabolic pathways;ko01110//Biosynthesis of secondary metabolites;ko00906//Carotenoid biosynthesis	K06444	-	-	-
Os01g0588100	0	0	0	0	0	0	0.63	0.65	0.42	2.57	2.17	1.72	HIR1	PREDICTED: hypersensitive-induced response protein 1-like [Oryza sativa Japonica Group]	-	-	-	-	-	-	-
Os01g0593700	0	0	0	0	0	0	1.27	1.52	1.09	2.68	2.26	3.33	SULTR3;5	PREDICTED: probable sulfate transporter 3.5 [Oryza sativa Japonica Group]	-	-	-	-	-	-	-
Os01g0595201	0	0.25	0	0.14	0.16	0	6.05	9.79	8.67	3.26	4.49	3.61	ATX1	PREDICTED: LOC100281997 isoform X1 [Zea mays]	-	-	-	-	-	-	-
Os01g0597600	0.59	14.11	3.19	0.22	0.21	0.6	22.35	8.63	8.84	5.15	0.97	8.83	AVT1	PREDICTED: vacuolar amino acid transporter 1 [Oryza sativa Japonica Group]	-	-	-	-	-	-	-
Os01g0597800	2.48	2.39	2.57	1.28	0.83	0.82	7.03	8.43	10.05	7.79	6.31	7.82	TOGT1	PREDICTED: scopoletin glucosyltransferase [Oryza sativa Japonica Group]	-	-	-	-	-	-	-
Os01g0600900	1381.65	3464.32	1240.73	5061.03	5297.87	5746.6	3.43	2.1	1.4	2.49	1.99	4.03	CAB2R	PREDICTED: chlorophyll a-b binding protein 2, chloroplastic [Oryza sativa Japonica Group]	Metabolism	Energy metabolism;Global and Overview	ko01100//Metabolic pathways;ko00196//Photosynthesis - antenna proteins	K08912	-	-	-
Os01g0602433	0	0	0	0.27	0.11	0.19	0	0	0	0	0	0	-	Os01g0602433 [Oryza sativa Japonica Group]	-	-	-	-	-	-	-
Os01g0607200	6.17	7.88	7.58	4.79	3.58	4.16	51.19	55.91	65.93	27.96	13.94	32.71	BAT1	PREDICTED: amino-acid permease BAT1 homolog isoform X1 [Oryza sativa Japonica Group]	-	-	-	-	-	-	-
Os01g0607250	0.05	0	0.05	0	0.05	0.05	0.32	0.66	0.62	0.19	0.05	0.1	-	Os01g0607250, partial [Oryza sativa Japonica Group]	-	-	-	-	-	-	-
Os01g0608101	0.71	1.63	0.89	0	0	0.37	3.12	4.05	0.94	2.27	2.15	3.01	-	Os01g0608300, partial [Oryza sativa Japonica Group]	-	-	-	-	-	-	-
Os01g0608200	0.05	0	0	0.05	0	0	1.7	1.88	0.73	6.73	6.56	5.33	-	Os01g0608200, partial [Oryza sativa Japonica Group]	-	-	-	-	-	-	-
Os01g0608300	0	0	0	0	0	0	1.14	1.57	1.01	5.9	5.72	5.43	ASPG1	Os01g0608300, partial [Oryza sativa Japonica Group]	-	-	-	-	-	-	-
Os01g0618100	15.34	13.81	13.94	68.95	70.93	65.33	10.98	14.47	10.24	9.48	11.51	11.27	AKR1	PREDICTED: probable aldo-keto reductase 1 [Oryza sativa Japonica Group]	-	-	-	-	-	-	-
Os01g0618400	16.35	13.67	12.05	39.06	34.61	25.27	1.24	1.2	1.28	0.77	1.12	0.87	Os01g0618400	PREDICTED: DEAD-box ATP-dependent RNA helicase 25 [Oryza sativa Japonica Group]	-	-	-	-	-	-	-
Os01g0623200	5.49	5.45	5.7	3.55	1.35	2.05	15.09	17.4	13.82	24.79	18.03	23.1	SLAH3	PREDICTED: S-type anion channel SLAH2 isoform X1 [Oryza sativa Japonica Group]	-	-	-	-	-	-	-
Os01g0627800	6.13	7.55	5.42	16.63	14.84	12.73	0	0.03	0.12	0.05	0.14	0.03	CYP72A13	PREDICTED: cytochrome P450 72A13 [Oryza sativa Japonica Group]	-	-	-	-	-	-	-
Os01g0627916	0.13	0	0	0.03	0.11	0.1	0.38	0.17	0.27	0	0	0.09	-	Os01g0627916, partial [Oryza sativa Japonica Group]	-	-	-	-	-	-	-
Os01g0631200	15.97	13.04	19.4	5.37	7.11	7.62	4.15	2.61	4.15	4	9.82	4.77	cysG	Os01g0631200, partial [Oryza sativa Japonica Group]	-	-	-	-	GO:0044424//intracellular part;GO:0043231//intracellular membrane-bounded organelle;GO:0009536//plastid;GO:0043229//intracellular organelle;GO:0005737//cytoplasm;GO:0044464//cell part;GO:0043226//organelle;GO:0005623//cell;GO:0043227//membrane-bounded organelle;GO:0005622//intracellular;GO:0044444//cytoplasmic part	GO:0016627//oxidoreductase activity, acting on the CH-CH group of donors;GO:0016491//oxidoreductase activity;GO:0016628//oxidoreductase activity, acting on the CH-CH group of donors, NAD or NADP as acceptor;GO:0016741//transferase activity, transferring one-carbon groups;GO:0016740//transferase activity;GO:0003824//catalytic activity	GO:0006778//porphyrin-containing compound metabolic process;GO:0018130//heterocycle biosynthetic process;GO:1901566//organonitrogen compound biosynthetic process;GO:0044711//single-organism biosynthetic process;GO:0042440//pigment metabolic process;GO:0046148//pigment biosynthetic process;GO:0044699//single-organism process;GO:0051186//cofactor metabolic process;GO:1901360//organic cyclic compoun…
Os01g0635400	0.94	1.04	1.07	1.99	2.52	2.18	7.81	8.61	6.73	6.26	9.48	6.22	RAE1	PREDICTED: protein RAE1 [Oryza sativa Japonica Group]	Genetic Information Processing	Translation	ko03013//RNA transport	K14298	-	-	-
Os01g0640100	0	0	0	0	0	0	0.27	0.21	0.13	0.69	0.5	0.96	pol	Os01g0640100, partial [Oryza sativa Japonica Group]	-	-	-	-	-	-	GO:0071704//organic substance metabolic process;GO:0044260//cellular macromolecule metabolic process;GO:0006259//DNA metabolic process;GO:0043170//macromolecule metabolic process;GO:0044238//primary metabolic process;GO:0006807//nitrogen compound metabolic process;GO:0046483//heterocycle metabolic process;GO:0044237//cellular metabolic process;GO:0009987//cellular process;GO:1901360//organic cycl…
Os01g0642200	463	584.02	699.72	658.01	792.53	733.93	31.01	25.15	36.21	55.55	104.73	54.05	-	unknown protein [Oryza sativa Japonica Group]	-	-	-	-	-	-	-
Os01g0645900	1.68	1.78	1.49	3.67	2.92	3.86	22.92	24.64	24.14	20.77	20.18	18.09	MOT2	PREDICTED: molybdate transporter 2 [Oryza sativa Japonica Group]	-	-	-	-	-	-	-
Os01g0650000	1.65	2.71	1.75	1.09	1.99	1.63	5.92	4.42	8.26	3.65	2.75	2.6	At1g31550	Os01g0650000, partial [Oryza sativa Japonica Group]	-	-	-	-	-	GO:0016787//hydrolase activity;GO:0003824//catalytic activity	-
Os01g0660900	20.94	16.83	17.64	37.97	41.55	41.48	0.1	0.26	0.06	0	0.06	0	-	Os01g0660900 [Oryza sativa Japonica Group]	-	-	-	-	-	-	-
Os01g0663051	30.3	63.45	74.76	2.38	7.66	23.45	0	0	0	0	0	0	RL3	Os01g0663051 [Oryza sativa Japonica Group]	-	-	-	-	-	-	-
Os01g0675800	2.34	2.91	3.58	1.39	1.14	1.82	11.23	6.11	6.1	4.81	2.48	10.19	NAC68	PREDICTED: NAC domain-containing protein 2 [Oryza sativa Japonica Group]	-	-	-	-	-	-	-
Os01g0676800	0	0	0	0	0	0	1.53	1.38	1.98	0.47	0.3	0.78	-	Os01g0676800 [Oryza sativa Japonica Group]	-	-	-	-	-	-	-
Os01g0678400	0	0	0	0.03	0	0	6.69	7.64	5.13	3.87	1.31	4.1	-	Os01g0678400, partial [Oryza sativa Japonica Group]	-	-	-	-	-	-	-
Os01g0681800	2.33	1.88	2.01	1.04	0.9	0.82	0	0	0	0.3	0	0.15	-	PREDICTED: uncharacterized protein LOC4324397 [Oryza sativa Japonica Group]	-	-	-	-	-	-	-
Os01g0693800	29.09	22.32	17.5	62.03	55.19	45.66	22.3	22.61	18.25	27.62	26.86	26.86	-	Os01g0693800, partial [Oryza sativa Japonica Group]	Metabolism	Global and Overview;Metabolism of cofactors and vitamins;Amino acid metabolism	ko01100//Metabolic pathways;ko01110//Biosynthesis of secondary metabolites;ko01120//Microbial metabolism in diverse environments;ko01230//Biosynthesis of amino acids;ko00260//Glycine, serine and threonine metabolism;ko00750//Vitamin B6 metabolism	K01733	GO:0043231//intracellular membrane-bounded organelle;GO:0044444//cytoplasmic part;GO:0044446//intracellular organelle part;GO:0005737//cytoplasm;GO:0043226//organelle;GO:0009532//plastid stroma;GO:0009536//plastid;GO:0044464//cell part;GO:0044424//intracellular part;GO:0005623//cell;GO:0044435//plastid part;GO:0043229//intracellular organelle;GO:0044422//organelle part;GO:0043227//membrane-bounde…	GO:0043168//anion binding;GO:0043167//ion binding;GO:0005488//binding	GO:0008152//metabolic process;GO:0044699//single-organism process;GO:0071704//organic substance metabolic process;GO:0019752//carboxylic acid metabolic process;GO:0044763//single-organism cellular process;GO:0009987//cellular process;GO:0006082//organic acid metabolic process;GO:0044281//small molecule metabolic process;GO:0044710//single-organism metabolic process;GO:0044237//cellular metabolic …
Os01g0696800	6.17	6.35	8.06	1.97	3.39	4.49	0.25	0.38	0	0.22	0	0.06	nep1	PREDICTED: aspartic proteinase nepenthesin-1 [Oryza sativa Japonica Group]	-	-	-	-	-	-	-
Os01g0698800	0	0.06	0.12	0	0	0	4.14	3.81	6.77	3.32	1.75	1.49	-	Os01g0698800, partial [Oryza sativa Japonica Group]	-	-	-	-	-	-	-
Os01g0699500	2.98	9.65	9.13	1.22	1.29	1.18	65.03	41.74	47.06	36.02	16.4	44.23	mkkA	PREDICTED: mitogen-activated protein kinase kinase kinase 2 [Oryza sativa Japonica Group]	-	-	-	-	GO:0044424//intracellular part;GO:0044464//cell part;GO:0005622//intracellular;GO:0043227//membrane-bounded organelle;GO:0043229//intracellular organelle;GO:0005623//cell;GO:0043231//intracellular membrane-bounded organelle;GO:0043226//organelle	GO:0004672//protein kinase activity;GO:0016772//transferase activity, transferring phosphorus-containing groups;GO:0003824//catalytic activity;GO:0001882//nucleoside binding;GO:0016740//transferase activity;GO:0032549//ribonucleoside binding;GO:0005488//binding;GO:0001883//purine nucleoside binding;GO:0016773//phosphotransferase activity, alcohol group as acceptor;GO:1901363//heterocyclic compoun…	GO:0043170//macromolecule metabolic process;GO:0044237//cellular metabolic process;GO:0019538//protein metabolic process;GO:0044238//primary metabolic process;GO:0043412//macromolecule modification;GO:0006464//cellular protein modification process;GO:0044260//cellular macromolecule metabolic process;GO:0044267//cellular protein metabolic process;GO:0036211//protein modification process;GO:0071704…
Os01g0700100	138.84	208.91	271.62	77.94	74.71	69.5	4.01	2.58	5.7	2.17	1.65	2.18	SWEET2B	PREDICTED: bidirectional sugar transporter SWEET2b [Oryza sativa Japonica Group]	-	-	-	-	-	-	-
Os01g0702000	3.24	4.12	3.62	1.65	1.3	1.15	1.09	0.92	0.38	0.54	0.63	0.61	BBD1	PREDICTED: bifunctional nuclease 1 [Oryza sativa Japonica Group]	-	-	-	-	GO:0044464//cell part;GO:0043226//organelle;GO:0005623//cell;GO:0005622//intracellular;GO:0044424//intracellular part;GO:0043227//membrane-bounded organelle;GO:0043229//intracellular organelle;GO:0043231//intracellular membrane-bounded organelle	GO:0016787//hydrolase activity;GO:0003676//nucleic acid binding;GO:1901363//heterocyclic compound binding;GO:0097159//organic cyclic compound binding;GO:0003677//DNA binding;GO:0003824//catalytic activity;GO:0016788//hydrolase activity, acting on ester bonds;GO:0005488//binding	GO:0009620//response to fungus;GO:1901362//organic cyclic compound biosynthetic process;GO:0016043//cellular component organization;GO:0009607//response to biotic stimulus;GO:0016070//RNA metabolic process;GO:0009059//macromolecule biosynthetic process;GO:1902589//single-organism organelle organization;GO:0006139//nucleobase-containing compound metabolic process;GO:0070647//protein modification b…
Os01g0704000	0	0	0	0	0	0	1.07	0.83	1.55	0.21	0.23	0.21	-	PREDICTED: probable pectinesterase/pectinesterase inhibitor 61 [Oryza sativa Japonica Group]	-	-	-	-	-	-	-
Os01g0704300	3.68	2.7	4.13	10.39	9.56	10.42	14.59	13.13	18.12	19.36	7.59	28.5	At1g23390	Os01g0704300, partial [Oryza sativa Japonica Group]	-	-	-	-	-	-	-
Os01g0705700	1.64	4.3	4.78	0.44	0.26	0.66	27.4	13.11	23.54	18.82	8.84	15.76	AIB	bHLH protein-like [Oryza sativa Japonica Group]	-	-	-	-	-	-	-
Os01g0705750	1.99	4.36	5.18	0.5	0.53	0.58	30.18	20.9	28.06	20.92	9.61	17.01	-	Os01g0705750, partial [Oryza sativa Japonica Group]	-	-	-	-	-	-	-
Os01g0712700	22.18	30.51	28.99	12.45	10.69	15.9	188.01	181.29	188.59	231.51	220.92	201.64	CDA1	PREDICTED: cytidine deaminase 1 [Oryza sativa Japonica Group]	Metabolism	Nucleotide metabolism;Global and Overview	ko01100//Metabolic pathways;ko00240//Pyrimidine metabolism	K01489	-	-	-
Os01g0714600	2.71	6.92	6.4	3.68	1.67	1.58	35.72	15.1	10.91	15.71	6.39	36.43	-	Os02g0216300, partial [Oryza sativa Japonica Group]	-	-	-	-	-	-	-
Os01g0716500	11.64	8.54	10.14	13.27	6.97	9.39	6.27	5.97	5.68	12.61	12.87	12.03	TMT1	hypothetical protein OsI_03515 [Oryza sativa Indica Group]	-	-	-	-	-	-	-
Os01g0730400	0	0	0	0	0	0	0.51	0.64	0.08	1.31	1.22	1.39	-	Os01g0730400, partial [Oryza sativa Japonica Group]	-	-	-	-	-	-	-
Os01g0730500	194.36	173.93	161.46	350.7	364.2	373.11	0.21	0.22	0.24	0.59	0.36	0.51	dnaJ	PREDICTED: protein CAJ1 [Oryza sativa Japonica Group]	-	-	-	-	-	-	-
Os01g0732801	3.02	3.22	4.5	1.18	2.14	1.56	12.44	7.07	10.87	6.09	3.68	9.35	-	Os01g0732801 [Oryza sativa Japonica Group]	-	-	-	-	-	-	-
Os01g0735900	1.83	1.23	1.41	0.21	1.98	1.74	1.46	2.25	2.27	0.9	0.42	0.79	RhGT1	PREDICTED: UDP-glycosyltransferase 88B1 [Oryza sativa Japonica Group]	-	-	-	-	-	-	-
Os01g0739500	15.99	16.23	10.74	31.85	30.19	36.65	86.97	62.79	71.55	75.73	32.68	104.81	-	PREDICTED: uncharacterized protein LOC4327202 [Oryza sativa Japonica Group]	-	-	-	-	-	-	-
Os01g0740600	7.3	8.83	9.87	10.71	10.41	14.28	15.23	22.3	24.11	10.18	8.78	11.04	AMP1	Os01g0740600, partial [Oryza sativa Japonica Group]	-	-	-	-	-	-	-
Os01g0742100	1.38	1.07	1.1	3.22	3.44	2.5	1.39	0.44	0.68	0.78	1.43	0.95	-	Os01g0742100 [Oryza sativa Japonica Group]	-	-	-	-	-	-	-
Os01g0750500	0.05	0.09	0.14	0.05	0.11	0.1	19.59	24.03	30.87	68.72	50.61	60.64	CCDC25	PREDICTED: coiled-coil domain-containing protein 25 [Oryza sativa Japonica Group]	-	-	-	-	-	-	-
Os01g0757200	0.64	2.1	1.9	0.7	0.46	0.36	19.92	16.76	29.8	21.14	11.21	21.67	GA2OX1	PREDICTED: gibberellin 2-beta-dioxygenase [Oryza sativa Japonica Group]	Metabolism	Global and Overview;Metabolism of terpenoids and polyketides	ko01110//Biosynthesis of secondary metabolites;ko00904//Diterpenoid biosynthesis	K04125	-	-	-
Os01g0771000	2.65	6.11	7.91	2.27	2.01	2.6	5.89	4.21	7.61	7.34	3.79	6.26	At3g15810	PREDICTED: protein LURP-one-related 5 [Oryza sativa Japonica Group]	-	-	-	-	-	-	-
Os01g0773400	0	0	0.02	0	0	0	2.98	4.26	4.88	1.69	1.76	1.88	-	Os01g0773400 [Oryza sativa Japonica Group]	Genetic Information Processing	Folding, sorting and degradation	ko04141//Protein processing in endoplasmic reticulum	K10085	-	-	-
Os01g0803300	0.39	0.58	0.32	0.85	1	1.7	21.56	28.68	28.19	46.95	36.2	36.82	At5g07050	PREDICTED: WAT1-related protein At5g07050 [Oryza sativa Japonica Group]	-	-	-	-	GO:0043227//membrane-bounded organelle;GO:0005622//intracellular;GO:0043226//organelle;GO:0043229//intracellular organelle;GO:0005623//cell;GO:0044464//cell part;GO:0044424//intracellular part;GO:0043231//intracellular membrane-bounded organelle	-	-
Os01g0803900	0	0	0	0	0	0.03	12.74	7.45	4.77	20.19	20.92	19.6	CYP94A1	PREDICTED: cytochrome P450 94B3 [Oryza sativa Japonica Group]	-	-	-	-	-	-	-
Os01g0810100	9.98	9.19	9.02	38.98	31.88	27.28	0.88	0.9	0.74	0.26	0.95	0.72	rnc	ribonuclease III domain-containing protein RNC1, chloroplastic [Zea mays]	-	-	-	-	-	GO:0003824//catalytic activity;GO:0016891//endoribonuclease activity, producing 5'-phosphomonoesters;GO:0004519//endonuclease activity;GO:0004521//endoribonuclease activity;GO:0016787//hydrolase activity;GO:0004518//nuclease activity;GO:0016788//hydrolase activity, acting on ester bonds;GO:0016893//endonuclease activity, active with either ribo- or deoxyribonucleic acids and producing 5'-phosphom…	GO:0044238//primary metabolic process;GO:0090304//nucleic acid metabolic process;GO:1901360//organic cyclic compound metabolic process;GO:0044260//cellular macromolecule metabolic process;GO:0034641//cellular nitrogen compound metabolic process;GO:0010467//gene expression;GO:0016072//rRNA metabolic process;GO:0009987//cellular process;GO:0008152//metabolic process;GO:0044237//cellular metabolic p…
Os01g0814000	4.43	4.44	3.97	9.11	8.61	7.99	4.11	3.76	3.34	3.04	3.48	3.19	-	P0432B10.22 [Oryza sativa Japonica Group]	Genetic Information Processing	Translation	ko03015//mRNA surveillance pathway	K14404	-	-	-
Os01g0819700	7.78	12.23	17.06	4.9	5.46	7.18	45.55	38.92	63.5	41.89	16.31	32.71	-	Os01g0819700, partial [Oryza sativa Japonica Group]	-	-	-	-	-	-	-
Os01g0820000	2.91	4.86	4.25	2.2	1.59	1.88	0	0	0	0	0	0	CYP73A4	Os01g0820000, partial [Oryza sativa Japonica Group]	Metabolism	Biosynthesis of other secondary metabolites;Metabolism of cofactors and vitamins;Amino acid metabolism;Global and Overview	ko01100//Metabolic pathways;ko01110//Biosynthesis of secondary metabolites;ko00940//Phenylpropanoid biosynthesis;ko00360//Phenylalanine metabolism;ko00130//Ubiquinone and other terpenoid-quinone biosynthesis;ko00941//Flavonoid biosynthesis;ko00945//Stilbenoid, diarylheptanoid and gingerol biosynthesis;ko01220//Degradation of aromatic compounds	K00487	-	GO:0016491//oxidoreductase activity;GO:0003824//catalytic activity;GO:1901363//heterocyclic compound binding;GO:0046872//metal ion binding;GO:0005488//binding;GO:0046906//tetrapyrrole binding;GO:0043169//cation binding;GO:0097159//organic cyclic compound binding;GO:0043167//ion binding;GO:0046914//transition metal ion binding	GO:0044699//single-organism process;GO:0008152//metabolic process;GO:0044710//single-organism metabolic process
Os01g0821600	1.14	2.02	1.3	0.11	0.49	0.45	7.31	5.03	5.06	4.13	2.63	5.33	WRKY46	PREDICTED: probable WRKY transcription factor 30 [Oryza sativa Japonica Group]	-	-	-	-	-	-	-
Os01g0823400	0.76	0.49	1.04	0.22	0.44	0.44	3.01	2.61	5.9	1.49	1.57	2.37	-	Os01g0823400 [Oryza sativa Japonica Group]	-	-	-	-	-	-	-
Os01g0825800	15.49	13.66	14.32	12.68	10.45	9.81	1.19	2.79	2.43	5.11	7.01	5.18	slc38a6	PREDICTED: sodium-coupled neutral amino acid transporter 5 isoform X2 [Oryza sativa Japonica Group]	-	-	-	-	-	-	-
Os01g0826400	1.99	8.57	2.37	1.38	0.97	1.44	16.84	10.09	14.48	11.6	5.66	13.28	WRKY33	PREDICTED: probable WRKY transcription factor 33 [Oryza sativa Japonica Group]	Organismal Systems	Environmental adaptation	ko04626//Plant-pathogen interaction	K13424	-	-	-
Os01g0829000	2.71	1.75	1.65	5.47	4.69	4.37	0.88	0.37	0.53	0.53	0.98	0.56	-	PREDICTED: forkhead box protein G1 [Oryza sativa Japonica Group]	-	-	-	-	-	-	-
Os01g0830900	1.07	1.28	1.32	0.21	0.48	0.29	0	0	0	0.07	0	0	ATL72	PREDICTED: RING-H2 finger protein ATL66-like [Oryza sativa Japonica Group]	-	-	-	-	-	-	-
Os01g0831250	0.26	0.41	0.35	0.66	0.71	0.46	1.93	2.53	1.91	8.05	8.6	9.41	-	Os01g0831250, partial [Oryza sativa Japonica Group]	-	-	-	-	-	-	-
Os01g0831300	0.11	0.19	0.37	0.43	0.35	0.11	1.31	1.86	0.77	6.53	5.12	6.08	AMT2-3	Os01g0831300 [Oryza sativa Japonica Group]	-	-	-	-	-	-	-
Os01g0833000	2.39	1.99	1.53	7	6.58	4.8	0.14	0.26	0.21	0.07	0.1	0.07	At5g39980	PREDICTED: pentatricopeptide repeat-containing protein At5g39980, chloroplastic [Oryza sativa Japonica Group]	-	-	-	-	-	-	-
Os01g0834900	2.04	5.99	7.05	0.54	0.76	0.55	22.57	27.46	39.97	15.37	11.07	15.43	-	Os01g0834900, partial [Oryza sativa Japonica Group]	-	-	-	-	-	-	-
Os01g0837000	1.54	2.67	2.16	1.01	0.89	0.81	21.86	21.76	17.63	16.17	10.63	15.89	At3g12360	PREDICTED: ankyrin repeat-containing protein At3g12360 [Oryza sativa Japonica Group]	-	-	-	-	-	-	-
Os01g0838350	2.47	2.88	1.21	6.65	10.39	10.39	11.42	22.28	18.65	12.51	23.83	11.95	-	Os01g0838350, partial [Oryza sativa Japonica Group]	-	-	-	-	-	-	-
Os01g0839200	3.76	10.12	4.23	0.76	1.56	3.1	0.87	1.18	0.94	0.86	1.09	0.96	UFC	PREDICTED: protein UPSTREAM OF FLC [Oryza sativa Japonica Group]	-	-	-	-	-	-	-
Os01g0842400	0.22	7.06	0.58	0.24	0.12	0.6	10.8	8.21	11.68	10.4	8.86	10.22	LAC4	PREDICTED: laccase-4 [Oryza sativa Japonica Group]	-	-	-	-	GO:0005576//extracellular region	GO:0016491//oxidoreductase activity;GO:0016679//oxidoreductase activity, acting on diphenols and related substances as donors;GO:0005488//binding;GO:0043167//ion binding;GO:0016682//oxidoreductase activity, acting on diphenols and related substances as donors, oxygen as acceptor;GO:0003824//catalytic activity;GO:0043169//cation binding	GO:0042546//cell wall biogenesis;GO:0044550//secondary metabolite biosynthetic process;GO:0009699//phenylpropanoid biosynthetic process;GO:0044249//cellular biosynthetic process;GO:0009832//plant-type cell wall biogenesis;GO:0009698//phenylpropanoid metabolic process;GO:0044763//single-organism cellular process;GO:0071840//cellular component organization or biogenesis;GO:0008152//metabolic proces…
Os01g0848475	0	0	0.07	0.28	0.23	0.15	1.31	1.52	1.29	0.28	0.35	0.41	-	Os01g0848475 [Oryza sativa Japonica Group]	-	-	-	-	-	-	-
Os01g0855200	114.59	112.62	126.7	70.49	84.15	80.06	5.57	5.8	7.51	2.6	2.3	2.86	-	Tetratricopeptide repeat (TPR)-like superfamily protein [Zea mays]	-	-	-	-	-	-	-
Os01g0855700	0	0	0.09	0	0.16	0	0.1	0.57	0.3	1.38	0.78	2.18	-	Os01g0855700, partial [Oryza sativa Japonica Group]	-	-	-	-	-	-	-
Os01g0858350	10.79	14.02	15.03	6.13	7.84	5.67	34.89	32.52	36.94	24.44	17.33	24.22	CYP94C1	PREDICTED: cytochrome P450 94C1 [Oryza sativa Japonica Group]	-	-	-	-	-	-	-
Os01g0860400	1.37	2.17	1.58	0.54	0.42	0.98	6.98	5.99	7.62	3.73	2.72	3.23	CHIT3	PREDICTED: acidic endochitinase [Oryza sativa Japonica Group]	Metabolism	Carbohydrate metabolism;Global and Overview	ko01100//Metabolic pathways;ko00520//Amino sugar and nucleotide sugar metabolism	K01183	-	-	-
Os01g0860601	1.59	1.8	2.6	3.46	1.46	2.64	0.23	0.29	0.16	0.69	3.28	1.75	FDX6	PREDICTED: ferredoxin, root R-B1 [Oryza sativa Japonica Group]	Metabolism	Energy metabolism	ko00195//Photosynthesis	K02639	-	-	-
Os01g0865100	4.19	3.21	4.71	5.54	2.94	4.19	294.48	280.76	240.63	625	462.28	605.46	At2g26230	PREDICTED: uricase [Oryza sativa Japonica Group]	Metabolism	Biosynthesis of other secondary metabolites;Global and Overview;Nucleotide metabolism	ko01100//Metabolic pathways;ko01120//Microbial metabolism in diverse environments;ko00230//Purine metabolism;ko00232//Caffeine metabolism	K00365	-	-	-
Os01g0869400	0.49	0.41	0.36	0	0	0.09	0.11	0.04	0.36	0.2	0.08	0.22	RhGT1	Os01g0869400, partial [Oryza sativa Japonica Group]	-	-	-	-	-	-	-
Os01g0871600	0.18	0.08	0.25	0.15	0.23	0.15	5.23	7.77	3.01	12.03	10.54	10.47	NPF5.10	OSJNBb0008G24.12 [Oryza sativa Japonica Group]	-	-	-	-	-	-	-
Os01g0874800	3.51	2.83	2.57	11.11	7.24	7.36	2.57	2.63	2.04	1.93	1.91	2.35	aq_1628	PREDICTED: 5'-3' exonuclease isoform X3 [Oryza sativa Japonica Group]	-	-	-	-	-	-	-
Os01g0878000	1.84	1.22	0.48	3.91	5.24	4.55	2.7	2.19	3.05	2.63	2.67	1.63	-	Os01g0878000, partial [Oryza sativa Japonica Group]	-	-	-	-	-	-	-
Os01g0878200	0	0.11	0	0.27	0.35	0.43	0.66	0.39	0.48	0.86	0.96	0.72	-	Os01g0878100 [Oryza sativa Japonica Group]	-	-	-	-	-	-	-
Os01g0878900	0.05	1.88	0.13	0	0	0.33	1.34	0.47	1.42	3.87	1.59	3	DODA1	PREDICTED: extradiol ring-cleavage dioxygenase [Oryza sativa Japonica Group]	-	-	-	-	-	-	-
Os01g0882800	0.29	0.87	0.44	0.09	0	0.22	47.29	41.35	63.4	31.1	15.92	35.25	AAP2	PREDICTED: amino acid permease 4 [Oryza sativa Japonica Group]	-	-	-	-	-	-	-
Os01g0882900	0.1	0	0.16	0.16	0	0	1.12	0.79	1.71	0.53	0.45	0.24	-	Os01g0882900, partial [Oryza sativa Japonica Group]	-	-	-	-	-	-	-
Os01g0884300	205.07	242.12	313.49	111.6	94.66	96.43	232.03	178.91	266.85	229	151.92	229.8	NAC48	PREDICTED: NAC domain-containing protein 48 [Oryza sativa Japonica Group]	-	-	-	-	-	-	GO:0043170//macromolecule metabolic process;GO:0044271//cellular nitrogen compound biosynthetic process;GO:0006351//transcription, DNA-templated;GO:0044249//cellular biosynthetic process;GO:0010467//gene expression;GO:0044237//cellular metabolic process;GO:0009059//macromolecule biosynthetic process;GO:0016070//RNA metabolic process;GO:0034654//nucleobase-containing compound biosynthetic process;…
Os01g0885300	2.66	5.65	2.59	1.32	1.64	2.04	58.38	69.37	75.72	61.84	59.22	66.13	-	Os01g0885300, partial [Oryza sativa Japonica Group]	-	-	-	-	-	-	-
Os01g0892500	2.43	3.77	4.28	1.21	1.31	1.12	4.56	3.57	4.66	5.12	2.16	4.8	PAE5	PREDICTED: pectin acetylesterase 5 [Oryza sativa Japonica Group]	-	-	-	-	-	-	-
Os01g0892800	0.44	1.32	0.37	0.08	0.1	0.32	3.12	2.37	2.31	3.87	1.72	3	DDB_G0267514	PREDICTED: probable serine/threonine-protein kinase DDB_G0267514 isoform X1 [Oryza sativa Japonica Group]	-	-	-	-	-	-	-
Os01g0894100	0.12	0.13	0	0.73	0.65	0.84	0	0.03	0	0.06	0	0.09	-	Os12g0299600 [Oryza sativa Japonica Group]	-	-	-	-	-	-	-
Os01g0900300	0.12	0.66	0.42	0	0	0	0.1	0.05	0	0.1	0	0	-	Os01g0900300, partial [Oryza sativa Japonica Group]	-	-	-	-	-	-	-
Os01g0901900	2.55	2.84	2.85	9.14	4.85	4.71	2.14	2.14	1.85	1.46	2.18	2.31	PTAC10	B1065G12.12 [Oryza sativa Japonica Group]	-	-	-	-	-	-	-
Os01g0902700	2.27	4.43	3.11	3.26	2.95	3.12	0.94	0.86	1.76	0.46	0.58	0.53	NPF8.1	PREDICTED: protein NRT1/ PTR FAMILY 8.1 [Oryza sativa Japonica Group]	-	-	-	-	GO:0030054//cell junction;GO:0005911//cell-cell junction	GO:0015197//peptide transporter activity;GO:0005215//transporter activity;GO:0022892//substrate-specific transporter activity;GO:0015198//oligopeptide transporter activity	GO:0048869//cellular developmental process;GO:0071702//organic substance transport;GO:0009987//cellular process;GO:1902578//single-organism localization;GO:0071840//cellular component organization or biogenesis;GO:0042886//amide transport;GO:0048856//anatomical structure development;GO:0051179//localization;GO:0000902//cell morphogenesis;GO:0006810//transport;GO:0044699//single-organism process;G…
Os01g0905200	1.34	2.85	0.8	0.59	0.73	0.5	11.88	10.25	7.98	6.09	2.16	7.89	EXO70A1	PREDICTED: exocyst complex component EXO70A1-like [Oryza brachyantha]	-	-	-	-	-	-	-
Os01g0905800	129.63	111.53	128.7	112.11	110.61	94.4	3744.2	3026.07	2173.62	6190.63	5539.04	6205.09	FBA	PREDICTED: fructose-bisphosphate aldolase cytoplasmic isozyme-like [Oryza sativa Japonica Group]	Metabolism	Energy metabolism;Global and Overview;Carbohydrate metabolism	ko01100//Metabolic pathways;ko01110//Biosynthesis of secondary metabolites;ko01130//Biosynthesis of antibiotics;ko01120//Microbial metabolism in diverse environments;ko01200//Carbon metabolism;ko01230//Biosynthesis of amino acids;ko00010//Glycolysis / Gluconeogenesis;ko00710//Carbon fixation in photosynthetic organisms;ko00051//Fructose and mannose metabolism;ko00030//Pentose phosphate pathway	K01623	-	-	-
Os01g0920300	15.24	15.96	12.94	38.55	30.04	25.37	2.78	4.16	2.84	1.95	1.26	2.74	pc1998	PREDICTED: uncharacterized RNA methyltransferase pc1998 [Oryza sativa Japonica Group]	-	-	-	-	-	-	-
Os01g0920500	0.08	0.21	0	0	0.09	0.08	74.03	71.58	102.79	47.39	31.74	41.47	At4g15970	Os01g0920500, partial [Oryza sativa Japonica Group]	-	-	-	-	-	-	-
Os01g0922600	2.27	3.42	3.37	1.48	1.2	1.64	9.01	9.59	11.17	6.21	4.94	6.06	SPL2	PREDICTED: squamosa promoter-binding-like protein 2 [Oryza sativa Japonica Group]	-	-	-	-	-	-	-
Os01g0924200	2.79	3.61	5.13	6.13	5.94	5.06	3.38	5.5	7.35	15.33	19.03	11.44	-	50S ribosomal protein L27, chloroplastic [Dichanthelium oligosanthes]	-	-	-	-	-	-	-
Os01g0926450	0.13	0	0	0.4	0.08	0.24	2.28	5.97	3.21	0.89	1.26	0.48	-	Os01g0926450, partial [Oryza sativa Japonica Group]	-	-	-	-	-	-	-
Os01g0930000	3.69	5.03	4.48	10.17	10.57	8.12	0.94	0.79	0.39	0.44	0.19	0.52	-	PREDICTED: protein disulfide-isomerase LQY1 isoform X1 [Zea mays]	-	-	-	-	-	-	-
Os01g0934700	0	0	0	0.17	0	0	6.39	8.83	6.78	4.82	3.19	2.64	PIR7B	PREDICTED: esterase PIR7B [Oryza sativa Japonica Group]	-	-	-	-	-	-	-
Os01g0934900	0.21	0.51	0.13	0.56	0.08	0.07	2.17	2.61	2.3	1.12	1.07	0.72	PIR7A	PREDICTED: probable esterase PIR7A isoform X1 [Oryza sativa Japonica Group]	-	-	-	-	-	-	-
Os01g0935200	0.05	0.04	0.04	0	0	0	10.71	6.82	10.46	3.91	3.52	3.72	NFYB5	PREDICTED: nuclear transcription factor Y subunit B-1 [Oryza sativa Japonica Group]	-	-	-	-	-	-	-
Os01g0936900	0	0	0	0	0	0	0.79	1.32	0.84	2.93	1.71	1.73	-	PREDICTED: basic 7S globulin [Oryza sativa Japonica Group]	-	-	-	-	-	-	GO:0008152//metabolic process;GO:0051604//protein maturation;GO:0016485//protein processing;GO:0006508//proteolysis;GO:0044238//primary metabolic process;GO:0019538//protein metabolic process;GO:0043170//macromolecule metabolic process;GO:0010467//gene expression;GO:0071704//organic substance metabolic process
Os01g0937600	0	0	0	0	0.08	0	4.76	6.62	5.83	14.04	10.37	12.46	-	PREDICTED: basic 7S globulin 2 [Oryza sativa Japonica Group]	-	-	-	-	-	-	GO:0044238//primary metabolic process;GO:0051604//protein maturation;GO:0071704//organic substance metabolic process;GO:0010467//gene expression;GO:0008152//metabolic process;GO:0043170//macromolecule metabolic process;GO:0006508//proteolysis;GO:0019538//protein metabolic process;GO:0016485//protein processing
Os01g0940800	1.44	1.46	1.29	3.18	1.56	2.25	3.05	3.9	2.34	11.07	17.11	10.01	-	PREDICTED: glucan endo-1,3-beta-glucosidase GII [Oryza sativa Japonica Group]	-	-	-	-	-	-	-
Os01g0944500	0	0	0	0	0	0	13.57	10.26	8.14	3.59	0.8	3.62	-	Os01g0944500, partial [Oryza sativa Japonica Group]	-	-	-	-	-	-	-
Os01g0944700	8.99	7.7	10.23	6.65	4.65	6.07	0	0	0	0.29	0.48	0	-	endo-1,3-beta-glucanase [Oryza sativa]	-	-	-	-	-	-	-
Os01g0945300	15.27	13.32	16.49	39.78	37.88	29.86	0	0	0	0	0	0.03	BAT1	PREDICTED: amino-acid permease BAT1 homolog isoform X1 [Oryza sativa Japonica Group]	-	-	-	-	-	-	-
Os01g0948900	1.38	1.25	1.49	2.05	1.54	1.47	2.01	2.66	2.91	0.96	1.53	1.28	NPR5	Os01g0948900 [Oryza sativa Japonica Group]	Environmental Information Processing	Signal transduction	ko04075//Plant hormone signal transduction	K14508	-	-	GO:0032502//developmental process;GO:0034654//nucleobase-containing compound biosynthetic process;GO:0006351//transcription, DNA-templated;GO:0009888//tissue development;GO:0048827//phyllome development;GO:0003006//developmental process involved in reproduction;GO:0006807//nitrogen compound metabolic process;GO:0018130//heterocycle biosynthetic process;GO:1901576//organic substance biosynthetic p…
Os01g0949300	15.04	24.78	25.69	13.1	6.71	9.45	134.09	107.17	103.3	97.25	65.5	105.85	CML25	PREDICTED: probable calcium-binding protein CML10 [Oryza sativa Japonica Group]	Organismal Systems	Environmental adaptation	ko04626//Plant-pathogen interaction	K13448	-	-	-
Os01g0949800	0.07	0.24	0.3	0.84	0.15	0.07	17.99	14.11	20.35	44.96	49.99	36.42	HSP26-A	PREDICTED: probable glutathione S-transferase [Oryza sativa Japonica Group]	Metabolism	Metabolism of other amino acids	ko00480//Glutathione metabolism	K00799	-	-	-
Os01g0952800	0.65	1.41	0.8	1.79	2.6	2.31	12.17	12.33	5.98	16.96	15.42	18.19	ORG2	Os01g0952800 [Oryza sativa Japonica Group]	-	-	-	-	-	GO:0005515//protein binding;GO:0005488//binding	-
Os01g0954000	35.78	44.87	54.33	19.14	17.56	17.93	1.72	3.38	5.88	3.01	2.28	3.04	Os01g0954000	PREDICTED: probable NADPH:quinone oxidoreductase 2 [Oryza sativa Japonica Group]	-	-	-	-	-	-	-
Os01g0957800	0.03	0	0.06	0	0	0.1	0.86	0.66	1.04	0.25	0.14	0.13	CYP71D55	Os01g0957800, partial [Oryza sativa Japonica Group]	-	-	-	-	-	-	-
Os01g0959100	13.38	12.14	24.9	21.92	8.9	6.13	13.85	16.8	14.02	46.46	25.23	40.78	ASR1	PREDICTED: abscisic stress-ripening protein 3 [Oryza sativa Japonica Group]	-	-	-	-	-	-	-
Os01g0959200	11.84	11.66	19.27	20.59	8.65	8.44	8.54	8.49	7.63	37.77	22.19	28	ASR1	Os01g0959200, partial [Oryza sativa Japonica Group]	-	-	-	-	-	-	-
Os01g0968800	0	0.06	0.06	0	0	0.07	4.9	2.53	4.09	2.25	0.47	1.24	DREB1F	PREDICTED: dehydration-responsive element-binding protein 1F [Oryza sativa Japonica Group]	-	-	-	-	-	-	-
Os01g0971000	323.47	316.91	415.9	491.03	528.9	463.11	0.47	0.87	0.32	1.77	2.33	1.55	-	unknown protein [Oryza sativa Japonica Group]	-	-	-	-	-	-	-
Os01g0975000	0.35	2.02	0.83	0.12	0.26	0.4	12.61	15.55	10.44	10.55	5.93	9.71	UFC	PREDICTED: protein UPSTREAM OF FLC-like, partial [Oryza brachyantha]	-	-	-	-	-	-	-
Os02g0102250	0	0	0.13	0	0	0	0	0	0	0.43	0	0.5	-	Os02g0102250, partial [Oryza sativa Japonica Group]	-	-	-	-	-	-	-
Os02g0102300	1.51	1.41	0.74	3.47	3.49	3.3	116.22	122.22	175.58	122.54	127.74	120.99	STR18	Os02g0102300 [Oryza sativa Japonica Group]	-	-	-	-	GO:0044424//intracellular part;GO:0044464//cell part;GO:0005623//cell;GO:0005622//intracellular	-	-
Os02g0112600	0	0.03	0	0	0	0	3.9	1.74	2.13	3.6	13.74	7.38	NRT2.2	PREDICTED: high-affinity nitrate transporter 2.1 [Oryza sativa Japonica Group]	Metabolism	Energy metabolism	ko00910//Nitrogen metabolism	K02575	GO:0043229//intracellular organelle;GO:0044464//cell part;GO:0043227//membrane-bounded organelle;GO:0043231//intracellular membrane-bounded organelle;GO:0005737//cytoplasm;GO:0009536//plastid;GO:0016020//membrane;GO:0005622//intracellular;GO:0043226//organelle;GO:0005623//cell;GO:0044424//intracellular part;GO:0044444//cytoplasmic part	-	GO:0048364//root development;GO:0006811//ion transport;GO:0015698//inorganic anion transport;GO:0048528//post-embryonic root development;GO:0048731//system development;GO:0006810//transport;GO:0009628//response to abiotic stimulus;GO:0022622//root system development;GO:1902578//single-organism localization;GO:0051234//establishment of localization;GO:0001101//response to acid chemical;GO:0009987/…
Os02g0115700	81.46	90.51	65.79	235.09	150.52	180.7	126.53	135.93	91.31	115.04	203.23	120.56	CATA	PREDICTED: catalase isozyme A [Oryza sativa Japonica Group]	Cellular Processes;Metabolism	Transport and catabolism;Amino acid metabolism;Carbohydrate metabolism;Global and Overview	ko01110//Biosynthesis of secondary metabolites;ko01130//Biosynthesis of antibiotics;ko01200//Carbon metabolism;ko04146//Peroxisome;ko00630//Glyoxylate and dicarboxylate metabolism;ko00380//Tryptophan metabolism	K03781	-	-	-
Os02g0120100	0.82	0.74	1.42	0.93	0.81	0.64	0.54	1.12	0.61	18.97	12.45	14.47	HT1	PREDICTED: serine/threonine-protein kinase STY46 [Oryza sativa Japonica Group]	-	-	-	-	-	-	-
Os02g0121700	0.6	1.53	1.45	2.1	3.34	1.04	3.13	1.34	3.61	1.26	0.39	0.99	-	PREDICTED: S-(+)-linalool synthase, chloroplastic [Oryza sativa Japonica Group]	-	-	-	-	-	GO:0043167//ion binding;GO:0016829//lyase activity;GO:0005488//binding;GO:0043169//cation binding;GO:0016838//carbon-oxygen lyase activity, acting on phosphates;GO:0003824//catalytic activity;GO:0016835//carbon-oxygen lyase activity	-
Os02g0129300	4.45	4.94	4.39	12.52	12.77	13.95	0.06	0.1	0.11	0.13	0.04	0.03	-	Os02g0129300 [Oryza sativa Japonica Group]	-	-	-	-	-	-	-
Os02g0134200	2.69	4.84	5.08	2.78	1.41	1.51	100.45	34.25	26.77	32.09	10.5	93.14	-	histone-lysine N-methyltransferase 2D-like [Aegilops tauschii subsp. tauschii] [Aegilops tauschii]	-	-	-	-	-	-	-
Os02g0136000	0	0	0.02	0.12	0.05	0.1	0.46	0.68	0.52	3.11	2.56	2.74	NLP6	Os02g0136000 [Oryza sativa Japonica Group]	-	-	-	-	-	-	-
Os02g0149900	0.07	0	0.14	0.75	0.84	0.38	1.62	2.49	1.91	4.41	3.84	3.67	HOX18	PREDICTED: homeobox-leucine zipper protein HOX18-like [Setaria italica]	-	-	-	-	-	-	-
Os02g0157200	0.13	0.16	0.22	0.57	0.35	0.61	0.02	0.07	0.16	0.19	0.1	0.14	RLP2	Os02g0157200 [Oryza sativa Japonica Group]	-	-	-	-	-	-	-
Os02g0157501	0.1	0.19	0.08	0.21	0.09	0.19	0.24	0.15	0.07	0	0	0	PSYR1	Os02g0157501 [Oryza sativa Japonica Group]	-	-	-	-	-	-	-
Os02g0174250	0.91	0	0.24	0	0	0	0	0	0.37	0	0	0.31	-	Os02g0174250 [Oryza sativa Japonica Group]	-	-	-	-	-	-	-
Os02g0186800	1.02	1.22	1.12	4.51	3.51	2.61	2.58	2.74	3.76	2.77	2.1	1.82	CYP71D55	PREDICTED: premnaspirodiene oxygenase [Oryza sativa Japonica Group]	-	-	-	-	-	-	-
Os02g0191300	7.92	5.03	7.34	7.62	4.08	5.44	19.11	25.77	16.09	84.54	68.42	76.09	SLC38A1	PREDICTED: sodium-coupled neutral amino acid transporter 1 [Oryza sativa Japonica Group]	-	-	-	-	-	-	-
Os02g0191600	0.45	0.87	1.25	0.45	0.36	0.2	1.86	1.72	2.16	6.13	6.08	4.98	BZIP43	Os02g0191600, partial [Oryza sativa Japonica Group]	-	-	-	-	-	-	-
Os02g0193100	0.13	0.12	0.12	0.72	0.67	0.54	0.54	0.37	1.01	1.42	0.67	0.61	-	PREDICTED: uncharacterized protein LOC4328589 [Oryza sativa Japonica Group]	-	-	-	-	-	-	-
Os02g0198000	0.45	0.4	0.56	1.49	1.18	0.95	0	0.04	0.04	0	0	0	-	Os12g0139800, partial [Oryza sativa Japonica Group]	-	-	-	-	-	-	-
Os02g0203200	2.06	1.83	1.46	3.96	3.33	4.2	20.07	20.46	21.36	20.02	21.23	17	-	Os02g0203200, partial [Oryza sativa Japonica Group]	-	-	-	-	-	-	-
Os02g0203300	1.58	0.38	0.73	3.58	2.88	2.29	11.79	9.56	9.59	10.91	11.08	10.62	UGT75L6	Os02g0203300 [Oryza sativa Japonica Group]	-	-	-	-	-	-	-
Os02g0221900	14.92	25.87	34.55	8.02	8.85	10.78	5.14	4.5	4.48	4.21	3.88	4.23	CYP711A1	PREDICTED: cytochrome P450 711A1 [Oryza sativa Japonica Group]	-	-	-	-	-	-	-
Os02g0223200	1.27	0.91	1.26	3.31	1.82	2.27	4.81	5.99	5.35	6.38	4.55	3.48	-	Os07g0658550 [Oryza sativa Japonica Group]	-	-	-	-	-	-	-
Os02g0226200	4.77	5.01	3.78	9.38	9.87	7.95	2.96	3.86	3.02	2.03	2.29	2.74	At1g17710	PREDICTED: inorganic pyrophosphatase 2 [Oryza sativa Japonica Group]	Metabolism	Global and Overview;Metabolism of cofactors and vitamins	ko01100//Metabolic pathways;ko00750//Vitamin B6 metabolism	K13248	-	-	-
Os02g0226400	2.87	3.61	2.26	5.97	6.41	7.02	0.55	0.64	0.27	0.49	0.7	0.56	-	Os02g0226400, partial [Oryza sativa Japonica Group]	-	-	-	-	-	-	-
Os02g0227100	0.14	0.37	0	0.28	0.39	0	12.84	10.37	11.72	44.63	23.3	43.48	-	Os02g0227100, partial [Oryza sativa Japonica Group]	-	-	-	-	-	-	-
Os02g0232000	3.22	2.35	3.73	1.23	1.08	1.19	10.09	10.03	12.75	8.25	9	6.16	HSFC2A	PREDICTED: heat stress transcription factor C-2a [Oryza sativa Japonica Group]	-	-	-	-	-	-	-
Os02g0253700	0	0	0	0	0.06	0	18.1	17.95	20.86	7.87	6.5	11.89	-	PREDICTED: uncharacterized protein LOC4328907 [Oryza sativa Japonica Group]	-	-	-	-	-	-	-
Os02g0256500	0	0	0	0	0	0	0.36	0.65	0.72	2.01	0.97	1.58	-	Os02g0256500 [Oryza sativa Japonica Group]	-	-	-	-	-	-	-
Os02g0259850	1.54	1.39	1.06	1.54	0.83	1.34	1.39	1.53	0.93	0.43	0.58	0.53	-	PREDICTED: BAG family molecular chaperone regulator 6 isoform X1 [Oryza sativa Japonica Group]	-	-	-	-	-	-	-
Os02g0259900	2.7	2.56	2.4	2.86	2.09	2.39	3.38	6.28	3.04	1.14	2.03	1.3	BAG6	Os02g0259900, partial [Oryza sativa Japonica Group]	-	-	-	-	-	-	-
Os02g0266500	1.04	0.95	0.9	2.15	1.6	1.98	0.75	0.69	0.79	0.33	0.31	0.39	tilS	Os02g0266500 [Oryza sativa Japonica Group]	-	-	-	-	-	-	-
Os02g0278400	1.04	0.99	1.31	3.93	2.38	3.69	0.04	0.01	0.03	0.01	0.05	0	CYP71Z7	PREDICTED: ent-cassadiene C2-hydroxylase-like [Oryza sativa Japonica Group]	-	-	-	-	GO:0005622//intracellular;GO:0043226//organelle;GO:0043227//membrane-bounded organelle;GO:0044464//cell part;GO:0044424//intracellular part;GO:0043229//intracellular organelle;GO:0005623//cell;GO:0043231//intracellular membrane-bounded organelle	GO:0097159//organic cyclic compound binding;GO:0043167//ion binding;GO:1901363//heterocyclic compound binding;GO:0043169//cation binding;GO:0046914//transition metal ion binding;GO:0046872//metal ion binding;GO:0005488//binding;GO:0003824//catalytic activity;GO:0046906//tetrapyrrole binding;GO:0016491//oxidoreductase activity	GO:0044699//single-organism process;GO:0044710//single-organism metabolic process;GO:0008152//metabolic process
Os02g0278450	0.64	0.55	0.8	2.91	2.7	1	0	0	0	0	0	0.03	-	Os02g0278450, partial [Oryza sativa Japonica Group]	-	-	-	-	-	-	-
Os02g0285300	0.57	0.33	0.53	0.05	0.12	0.16	103.32	119.54	91.17	61.07	136.21	74.17	PCAP1	PREDICTED: salt stress root protein RS1-like [Oryza sativa Japonica Group]	-	-	-	-	-	-	-
Os02g0297132	0.1	0.13	0.23	0.2	0.17	0.08	0.58	1.5	1.26	0.55	0.29	0.09	CLPB1	Os02g0297132 [Oryza sativa Japonica Group]	-	-	-	-	GO:0044464//cell part;GO:0005623//cell;GO:0043226//organelle;GO:0043231//intracellular membrane-bounded organelle;GO:0044424//intracellular part;GO:0044435//plastid part;GO:0044446//intracellular organelle part;GO:0043227//membrane-bounded organelle;GO:0009536//plastid;GO:0005622//intracellular;GO:0044422//organelle part;GO:0044444//cytoplasmic part;GO:0043229//intracellular organelle;GO:0005737/…	-	GO:0043170//macromolecule metabolic process;GO:0019538//protein metabolic process;GO:0071704//organic substance metabolic process;GO:0008152//metabolic process;GO:0044267//cellular protein metabolic process;GO:0009987//cellular process;GO:0050896//response to stimulus;GO:0006950//response to stress;GO:0044237//cellular metabolic process;GO:0044260//cellular macromolecule metabolic process;GO:0009…
Os02g0299200	0.38	0.44	0.36	0.35	0.55	0.36	4.38	3.25	4.65	2.02	1.58	2.48	IQD14	PREDICTED: protein IQ-DOMAIN 1 isoform X2 [Oryza sativa Japonica Group]	-	-	-	-	-	-	-
Os02g0306401	5.24	9.16	10.38	9.3	9.85	8.23	23.99	29.78	7.79	84.92	82.53	78.82	naat-A	PREDICTED: nicotianamine aminotransferase A [Oryza sativa Japonica Group]	-	-	-	-	-	-	-
Os02g0320300	1.26	2.05	1.97	4.02	3.33	3.92	1.6	1.17	1.03	0.76	1.53	0.93	FAP3	PREDICTED: fatty-acid-binding protein 3, chloroplastic [Oryza sativa Japonica Group]	-	-	-	-	-	-	-
Os02g0322251	3.17	2.81	3.34	0	0.68	0.85	3.57	7.54	4.36	3.18	2.79	6.74	-	Os02g0322251, partial [Oryza sativa Japonica Group]	-	-	-	-	-	-	-
Os02g0322400	1.7	4.15	4.82	1.82	0.87	1.03	11.52	7.21	12.46	7.51	4.72	3.44	ANP2	PREDICTED: mitogen-activated protein kinase kinase kinase NPK1 [Oryza sativa Japonica Group]	-	-	-	-	-	-	-
Os02g0325600	0.36	0.77	0.2	1.19	1.29	1.57	2.28	3.03	1.75	6.29	6.76	5.4	ARR1	PREDICTED: two-component response regulator ORR22 [Oryza sativa Japonica Group]	-	-	-	-	-	-	-
Os02g0466900	0	0	0	0	0	0	0	0	13.02	0	0	0	-	Os02g0466900, partial [Oryza sativa Japonica Group]	-	-	-	-	-	-	-
Os02g0483800	0.77	0.93	0.55	1.87	1.77	1.24	0	0.03	0	0	0	0	PMAT2	PREDICTED: phenolic glucoside malonyltransferase 1 [Oryza sativa Japonica Group]	-	-	-	-	-	-	-
Os02g0497600	0.03	0.12	0.06	0.1	0.15	0.1	0.27	0.16	0.38	1.23	0.64	1.12	-	Os02g0497600, partial [Oryza sativa Japonica Group]	-	-	-	-	-	-	-
Os02g0507400	14.06	12.26	14.18	33.89	32.15	26.49	9.81	7.2	6.14	5.12	5.35	5.36	-	OSIGBa0148P16.4 [Oryza sativa Indica Group]	-	-	-	-	-	-	-
Os02g0510600	8.3	10.83	4.62	16.26	16.03	17.1	1.07	1.58	1.14	1.5	2.45	1.09	HIPP26	PREDICTED: neurofilament heavy polypeptide [Oryza sativa Japonica Group]	-	-	-	-	-	-	-
Os02g0514500	3.1	5.08	2.22	8.84	9.72	18.52	31.91	43.65	42.2	76.6	66.16	74.27	GDPD1	PREDICTED: glycerophosphodiester phosphodiesterase GDPD1, chloroplastic isoform X2 [Oryza sativa Japonica Group]	Metabolism	Lipid metabolism	ko00564//Glycerophospholipid metabolism	K18696	-	-	-
Os02g0518000	23.93	30.85	28.4	22.11	19.89	21.93	4.62	3.15	3.09	1.32	0.78	2.57	-	PREDICTED: formin-like protein 16 [Oryza sativa Japonica Group]	-	-	-	-	-	-	-
Os02g0525600	51.83	38.78	35.21	135.23	120.04	106.22	240.66	207.89	261.02	293.83	285.52	300.26	-	PREDICTED: COPII coat assembly protein SEC16-like [Setaria italica]	-	-	-	-	-	-	-
Os02g0527200	49.57	76.93	101.94	39.58	36.07	36.41	91.51	63.64	62.16	78.33	53.79	88.84	At4g22758	OSIGBa0142C11.2 [Oryza sativa Indica Group]	-	-	-	-	-	-	-
Os02g0529800	0	0	0	0	0	0	38.74	38.56	35.96	21.93	9.75	23.12	CYP71Z6	PREDICTED: ent-isokaurene C2-hydroxylase-like [Oryza sativa Japonica Group]	-	-	-	-	-	-	-
Os02g0530600	0.68	0.7	0.47	1.68	1.08	1.11	0.27	0.56	0.35	0.22	0.6	0.43	PARP3	PREDICTED: poly [ADP-ribose] polymerase 3 isoform X3 [Oryza sativa Japonica Group]	Genetic Information Processing	Replication and repair	ko03410//Base excision repair	K10798	-	-	-
Os02g0531450	0.66	0.71	0.37	2.43	2.36	1.95	0.06	0	0	0.12	0	0	-	Os02g0531450 [Oryza sativa Japonica Group]	-	-	-	-	-	-	-
Os02g0539600	8.09	9.36	8.01	18.47	15.87	16.95	3.48	3.64	3.37	2.35	2.57	2.63	GT-3B	PREDICTED: ribonuclease J isoform X2 [Oryza sativa Japonica Group]	-	-	-	-	-	-	-
Os02g0550800	0.68	1.32	1.05	0.18	0.21	0.95	4.66	2.51	3.96	1.57	0.6	0.79	AMT3-3	PREDICTED: ammonium transporter 3 member 3 [Oryza sativa Japonica Group]	-	-	-	-	-	-	-
Os02g0551600	0.8	0.36	0.37	0.33	0.3	0.2	6.09	3.51	5.51	3.12	1.88	2.34	-	PREDICTED: formin-like protein 5 [Oryza sativa Japonica Group]	-	-	-	-	-	-	-
Os02g0556300	0.35	0.31	0.28	0	0	0	0	1.12	0.45	0.14	0.16	0	-	unknown protein [Oryza sativa Japonica Group]	-	-	-	-	-	-	-
Os02g0558200	0.12	0	0.15	0	0	0.07	0.16	0.19	0.17	0	0	0	-	Os02g0558200 [Oryza sativa Japonica Group]	-	-	-	-	-	-	-
Os02g0569000	1.24	1.66	2.61	1.2	1.2	1.03	0.42	0.99	0.38	1.82	2.39	1.64	CYP76M5	PREDICTED: cytochrome P450 76M5 [Oryza sativa Japonica Group]	-	-	-	-	-	-	-
Os02g0574100	0.94	0.82	0.82	3.96	3.46	3.51	1.46	1.49	1.02	0.8	0.73	1.35	STP5	PREDICTED: sugar transport protein 5 [Oryza sativa Japonica Group]	-	-	-	-	-	-	-
Os02g0582800	1.92	1.84	2.67	0.9	0.47	1.29	9.27	8.76	8.44	9.72	5.86	12.53	-	PREDICTED: wiskott-Aldrich syndrome protein homolog [Oryza sativa Japonica Group]	-	-	-	-	-	-	-
Os02g0583700	0	0	0.08	0	0	0.09	89.44	75.44	31.39	480.53	340.91	396.95	-	unknown protein [Oryza sativa Japonica Group]	-	-	-	-	-	-	-
Os02g0584700	2.35	3.77	2.99	1.21	0.97	1.51	38.41	23.34	20.95	18.43	6.4	36.55	-	ATFP4 [Zea mays]	-	-	-	-	-	-	-
Os02g0584800	4.77	18.09	10	2.02	1.92	3.19	74.6	43.44	35.02	29.83	15.49	54.71	-	heavy metal-associated isoprenylated plant protein 47-like [Aegilops tauschii subsp. tauschii] [Aegilops tauschii]	-	-	-	-	-	-	-
Os02g0585100	0.69	0.94	0.72	0.17	0.29	0.09	63.83	69.74	78.33	56.24	32.85	43.28	-	Os02g0585100 [Oryza sativa Japonica Group]	-	-	-	-	-	GO:0005488//binding;GO:0043169//cation binding;GO:0043167//ion binding	-
Os02g0585650	0	0.07	0	0	0.09	0	51.84	98.72	45.01	155.77	241.71	156.9	-	Os02g0585650 [Oryza sativa Japonica Group]	-	-	-	-	-	-	-
Os02g0587600	0	0	0	0	0	0.12	26.18	33.78	21.66	54.13	88.57	60.9	-	Os02g0587600 [Oryza sativa Japonica Group]	-	-	-	-	-	-	-
Os02g0594166	0	0	0	0	0	0	0	0	0	0.5	0	0.18	-	Os02g0594600, partial [Oryza sativa Japonica Group]	-	-	-	-	-	-	-
Os02g0602201	1.89	0.71	0	1.72	2.43	0.26	0	0	0	1.49	0.37	5.28	-	Os02g0602201 [Oryza sativa Japonica Group]	-	-	-	-	-	-	-
Os02g0603066	0	0	0	0	0	0	0	0.51	1.12	0	0	0	-	Os02g0603066, partial [Oryza sativa Japonica Group]	-	-	-	-	-	-	-
Os02g0611250	0	0	0	0.16	0.2	0.18	0	0.16	0	0	0.36	0	-	Os02g0611250 [Oryza sativa Japonica Group]	-	-	-	-	-	-	-
Os02g0613900	6.05	8.91	3.95	2.35	1.82	2.2	3.61	2.67	3.37	3.05	1.9	2.04	APT2	PREDICTED: adenine phosphoribosyltransferase 4 [Oryza sativa Japonica Group]	Metabolism	Nucleotide metabolism;Global and Overview	ko01100//Metabolic pathways;ko00230//Purine metabolism	K00759	-	-	-
Os02g0618400	0.16	0.11	0.11	0	0	0	4.86	3.4	4.91	2.17	0.49	2.54	MYB48	PREDICTED: transcription factor MYB57 [Oryza sativa Japonica Group]	-	-	-	-	-	-	-
Os02g0619600	3.99	3.92	3.81	1.74	1.57	2	5.93	5.44	7.52	2.6	3.31	2.96	ITIH4	Protein binding protein [Zea mays]	-	-	-	-	-	-	-
Os02g0620600	5.86	5.44	8.4	2.21	3.94	2.61	34.71	48.88	38.99	86.13	93.16	71.06	AMT1-2	PREDICTED: ammonium transporter 1 member 2 [Oryza sativa Japonica Group]	-	-	-	-	-	-	-
Os02g0621800	6.49	8.34	7.43	19.14	16.9	14.68	24.63	25.36	31.38	25.08	21.38	19.3	FAO2	PREDICTED: long-chain-alcohol oxidase FAO2 [Oryza sativa Japonica Group]	-	-	-	-	-	-	-
Os02g0629900	0	0	0	0	0	0	0	0	0.1	0.75	0.29	0.78	-	unknown protein [Oryza sativa Japonica Group]	-	-	-	-	-	-	-
Os02g0632800	0.4	1.86	1.16	0.31	0.28	0.6	0.03	0.02	0.02	0.02	0	0	WAK4	Os02g0632800 [Oryza sativa Japonica Group]	-	-	-	-	-	GO:0005488//binding;GO:0003824//catalytic activity;GO:0016772//transferase activity, transferring phosphorus-containing groups;GO:0016740//transferase activity	-
Os02g0632900	1.49	2.65	2.63	0.62	0.9	1.39	0.04	0	0	0.05	0.02	0.04	WAK4	PREDICTED: wall-associated receptor kinase 1 [Oryza sativa Japonica Group]	-	-	-	-	-	GO:0016773//phosphotransferase activity, alcohol group as acceptor;GO:0016772//transferase activity, transferring phosphorus-containing groups;GO:0004672//protein kinase activity;GO:0001882//nucleoside binding;GO:0036094//small molecule binding;GO:0097159//organic cyclic compound binding;GO:0016301//kinase activity;GO:0097367//carbohydrate derivative binding;GO:0032549//ribonucleoside binding;GO:…	GO:0006464//cellular protein modification process;GO:0043170//macromolecule metabolic process;GO:0044237//cellular metabolic process;GO:0071704//organic substance metabolic process;GO:0009987//cellular process;GO:0044238//primary metabolic process;GO:0044260//cellular macromolecule metabolic process;GO:0044267//cellular protein metabolic process;GO:0008152//metabolic process;GO:0043412//macromole…
Os02g0636600	0.32	0.22	0.23	1.05	1	0.83	0.59	1.65	3.55	1.44	1.88	1.8	At5g08350	PREDICTED: GEM-like protein 4 [Oryza sativa Japonica Group]	-	-	-	-	-	-	-
Os02g0642200	2.84	4.61	3.49	1.53	1.24	0.69	0.78	1.31	2.58	1.1	1.43	1.65	-	PREDICTED: remorin [Oryza sativa Japonica Group]	-	-	-	-	-	-	-
Os02g0644400	0.7	1.26	0.11	0.23	2.79	3.26	3.43	3.22	4.15	1.48	2.4	1.5	NACK1	Os02g0644400 [Oryza sativa Japonica Group]	-	-	-	-	GO:0044446//intracellular organelle part;GO:0005875//microtubule associated complex;GO:0005856//cytoskeleton;GO:0044424//intracellular part;GO:0044430//cytoskeletal part;GO:0015630//microtubule cytoskeleton;GO:0043228//non-membrane-bounded organelle;GO:0044464//cell part;GO:0043226//organelle;GO:0044422//organelle part;GO:0005622//intracellular;GO:0043234//protein complex;GO:0043232//intracellula…	GO:0097367//carbohydrate derivative binding;GO:0015631//tubulin binding;GO:0005515//protein binding;GO:0003824//catalytic activity;GO:0016462//pyrophosphatase activity;GO:0008092//cytoskeletal protein binding;GO:0017111//nucleoside-triphosphatase activity;GO:0036094//small molecule binding;GO:0032549//ribonucleoside binding;GO:0016818//hydrolase activity, acting on acid anhydrides, in phosphorus-…	GO:0007017//microtubule-based process;GO:0009987//cellular process;GO:0044763//single-organism cellular process;GO:0044699//single-organism process
Os02g0649300	3.74	4.05	6.54	2.26	1.27	2.1	2.09	0.89	1.63	0.75	1.06	1.28	HOX24	PREDICTED: homeobox-leucine zipper protein HOX24 [Oryza sativa Japonica Group]	-	-	-	-	GO:0005622//intracellular;GO:0043227//membrane-bounded organelle;GO:0043231//intracellular membrane-bounded organelle;GO:0044464//cell part;GO:0044424//intracellular part;GO:0005623//cell;GO:0043229//intracellular organelle;GO:0043226//organelle	GO:0005488//binding;GO:0003677//DNA binding;GO:0003676//nucleic acid binding;GO:0000975//regulatory region DNA binding;GO:0001071//nucleic acid binding transcription factor activity;GO:0097159//organic cyclic compound binding;GO:1901363//heterocyclic compound binding;GO:0001067//regulatory region nucleic acid binding;GO:0044212//transcription regulatory region DNA binding	GO:0006725//cellular aromatic compound metabolic process;GO:0018130//heterocycle biosynthetic process;GO:0009058//biosynthetic process;GO:1901362//organic cyclic compound biosynthetic process;GO:0016070//RNA metabolic process;GO:0008152//metabolic process;GO:0032774//RNA biosynthetic process;GO:0019438//aromatic compound biosynthetic process;GO:0044260//cellular macromolecule metabolic process;GO…
Os02g0650300	0	0	0.03	0	0	0	2.81	4.97	2.55	18.4	17.63	13.74	YSL15	PREDICTED: iron-phytosiderophore transporter YSL15 [Oryza sativa Japonica Group]	-	-	-	-	GO:0031224//intrinsic component of membrane;GO:0044425//membrane part;GO:0016020//membrane	GO:0015603//iron chelate transmembrane transporter activity;GO:0005215//transporter activity;GO:0022857//transmembrane transporter activity	GO:0055065//metal ion homeostasis;GO:0050896//response to stimulus;GO:0044767//single-organism developmental process;GO:0065007//biological regulation;GO:1902578//single-organism localization;GO:0051179//localization;GO:0042592//homeostatic process;GO:0044699//single-organism process;GO:0055076//transition metal ion homeostasis;GO:0044707//single-multicellular organism process;GO:0009605//respons…
Os02g0652000	4.67	5.07	5.17	2.13	2.95	3.22	4.47	2.96	4.01	2.42	1.25	1.66	CYCP4-1	PREDICTED: cyclin-P4-1-like [Oryza sativa Japonica Group]	-	-	-	-	-	-	-
Os02g0653900	67.46	81.73	96.16	42.42	41.07	37.44	97.82	62.15	66.89	48.08	27.53	67.49	At4g16820	PREDICTED: phospholipase A1-Ibeta2, chloroplastic [Oryza sativa Japonica Group]	-	-	-	-	-	-	-
Os02g0654300	0.77	1.24	1.08	0.3	0.41	0.22	3.4	4.21	3.72	2.54	3.14	2.32	D6PKL2	PREDICTED: serine/threonine-protein kinase D6PK [Oryza sativa Japonica Group]	-	-	-	-	-	-	-
Os02g0654700	0.78	5.43	3.16	0.17	0.43	0.57	49.33	39.45	45.75	40.9	24.44	41.45	ERF1A	PREDICTED: ethylene-responsive transcription factor 2 [Oryza sativa Japonica Group]	-	-	-	-	-	-	-
Os02g0656600	2.12	2.81	2.19	0.52	1.07	1.18	16.74	17.11	18.55	12.74	7.59	14.13	ERF034	PREDICTED: ethylene-responsive transcription factor TINY [Oryza sativa Japonica Group]	-	-	-	-	-	-	-
Os02g0657000	1.08	1.41	1	0.59	0.24	0.66	17.82	10.15	16.14	6.51	3.2	9.66	ERF034	PREDICTED: ethylene-responsive transcription factor ERF039 [Oryza sativa Japonica Group]	-	-	-	-	-	-	-
Os02g0658200	1.91	2.87	3.55	1.51	3.47	2.6	0.29	0.29	0.65	1.19	2.41	1.55	-	Zinc ion binding protein [Zea mays]	-	-	-	-	-	-	-
Os02g0661100	8.33	7.55	7.98	1.79	2.12	3.07	36.87	37.43	34.68	82.05	49.2	78.04	TPP1	PREDICTED: probable trehalose-phosphate phosphatase 1 [Oryza sativa Japonica Group]	Metabolism	Carbohydrate metabolism;Global and Overview	ko01100//Metabolic pathways;ko00500//Starch and sucrose metabolism	K01087	-	-	-
Os02g0665300	0	0	0	0	0	0	0.3	0.32	0.22	0.78	0.48	0.63	SBT1.2	PREDICTED: subtilisin-like protease SBT1.4 [Oryza sativa Japonica Group]	-	-	-	-	-	-	-
Os02g0668500	2.12	3.11	2.58	11.54	8.59	8.69	10.64	8.72	13.5	30.49	30.45	31.91	-	Os02g0668500 [Oryza sativa Japonica Group]	-	-	-	-	-	-	-
Os02g0669500	2.05	3.94	3.32	1.7	1.09	0.75	22.13	17.53	19.2	15.95	15.87	25.48	-	Os02g0669500, partial [Oryza sativa Japonica Group]	-	-	-	-	-	-	-
Os02g0671100	1.23	1.19	2.28	1.77	1.32	1.68	6.01	5.85	4.97	28.07	16.38	26.41	SKIP23	F-box/DUF domain-containing protein [Oryza sativa Indica Group]	-	-	-	-	-	-	-
Os02g0671300	1.11	1.37	1.09	0.34	0.58	0.64	14.08	16.03	13.76	19.25	12.58	17.82	BHLH111	PREDICTED: transcription factor bHLH110 [Oryza sativa Japonica Group]	-	-	-	-	-	-	-
Os02g0672150	0.89	1.28	3.52	3.92	0.53	0.12	0	0	0	1.16	0.1	1.06	-	Os02g0672150, partial [Oryza sativa Japonica Group]	-	-	-	-	-	-	-
Os02g0674750	13.08	9.83	2.25	5.79	6.7	5.93	8.09	0	0	0	0	0	-	Os02g0674750, partial [Oryza sativa Japonica Group]	-	-	-	-	-	-	-
Os02g0684000	2.02	2.7	2.15	4.47	4.52	4.97	11.09	8.58	13.27	12.19	8.82	11.42	SG1	protein SLOW GREEN 1, chloroplastic-like [Aegilops tauschii subsp. tauschii] [Aegilops tauschii]	-	-	-	-	-	-	-
Os02g0685200	7.29	5.91	7.18	1.66	1.65	2.03	1.6	1.37	2.63	2.03	1.7	1.91	RVE1	PREDICTED: protein REVEILLE 1 isoform X2 [Oryza sativa Japonica Group]	-	-	-	-	-	-	-
Os02g0686100	1.44	3.64	2.81	0.85	1.31	1.3	1.59	1.72	2.39	0.95	1.23	1.72	ATL80	PREDICTED: RING-H2 finger protein ATL80 [Oryza sativa Japonica Group]	-	-	-	-	-	-	-
Os02g0686700	1.53	2.23	1.95	0.72	0.41	0.59	19.56	13.96	20.2	7.82	5.56	11.28	-	ATP-dependent RNA helicase glh-2-like isoform X1 [Aegilops tauschii subsp. tauschii] [Aegilops tauschii]	-	-	-	-	-	-	-
Os02g0686800	0	0.2	0.15	0.16	0	0	29.5	26.31	37.51	12.42	8.83	15.36	-	protein MARD1-like [Aegilops tauschii subsp. tauschii] [Aegilops tauschii]	-	-	-	-	-	-	-
Os02g0691900	0.97	1.46	0.9	0.39	0.52	0.74	2.59	2.04	2.98	1.76	2.12	1.48	-	Os02g0691901 [Oryza sativa Japonica Group]	-	-	-	-	-	-	-
Os02g0704000	307.2	212.11	213.63	804.88	740.88	593.68	1.17	1.44	0.9	0.33	0.52	0.75	CCD4	PREDICTED: zeaxanthin 7,8(7',8')-cleavage dioxygenase, chromoplastic [Oryza sativa Japonica Group]	Metabolism	Global and Overview;Metabolism of terpenoids and polyketides	ko01100//Metabolic pathways;ko01110//Biosynthesis of secondary metabolites;ko00906//Carotenoid biosynthesis	K09840	-	-	-
Os02g0706550	0.59	0	0.51	0.94	0.05	0	0.3	0.86	0.32	0	0	0	-	Os02g0706550 [Oryza sativa Japonica Group]	-	-	-	-	-	-	-
Os02g0709701	0	0	0	0.3	0.15	0.47	0	0	0	0	0.16	0	-	Os02g0709701, partial [Oryza sativa Japonica Group]	-	-	-	-	-	-	-
Os02g0710550	0.44	0.63	0.37	0.07	0	0.24	1.29	1.57	2.39	1.74	0.54	0.8	-	Os02g0710550, partial [Oryza sativa Japonica Group]	-	-	-	-	-	-	-
Os02g0716800	10.99	15.64	17.45	14.81	3.56	8.39	1.45	1.97	3.35	0.8	0.99	0.94	NPF7.3	PREDICTED: protein NRT1/ PTR FAMILY 7.3 isoform X1 [Oryza sativa Japonica Group]	-	-	-	-	-	-	-
Os02g0719600	4.03	5	7.73	1.3	2.47	1.85	3.34	2.01	3.03	0.92	0.62	0.4	AAMT1	PREDICTED: anthranilate O-methyltransferase 1 [Oryza sativa Japonica Group]	-	-	-	-	-	-	-
Os02g0721100	0	0	0	0	0	0	0.89	1.07	1.12	2.82	3.33	3.54	UBC11	PREDICTED: ubiquitin-conjugating enzyme E2 11 [Oryza sativa Japonica Group]	Genetic Information Processing	Folding, sorting and degradation	ko04141//Protein processing in endoplasmic reticulum;ko04120//Ubiquitin mediated proteolysis	K06689	-	-	-
Os02g0727400	1.31	0.67	0.54	0	0.48	0.69	2.96	5.58	5.14	1.68	0.95	0.62	-	unknown protein [Oryza sativa Japonica Group]	-	-	-	-	-	-	-
Os02g0728401	2.92	3.88	2.65	2.55	1.5	2.59	5.63	9.85	12.44	6.14	4.34	2.99	-	Os02g0728401 [Oryza sativa Japonica Group]	-	-	-	-	-	-	-
Os02g0729801	11.65	11.96	14.22	6.37	6.78	5.45	6.89	8.76	8.42	4.81	3.08	7.37	-	Os02g0729801 [Oryza sativa Japonica Group]	-	-	-	-	-	-	-
Os02g0730775	1.76	1.95	1.59	4.07	4.19	3.35	0.04	0.15	0.13	0.17	0.1	0.17	-	Os02g0730775 [Oryza sativa Japonica Group]	-	-	-	-	-	-	-
Os02g0730800	15.45	13.37	15.93	30.65	32	27.51	0.68	0.82	0.75	1.07	0.7	0.7	MORF5	PREDICTED: sex-lethal homolog [Oryza sativa Japonica Group]	-	-	-	-	-	-	-
Os02g0731800	1.16	1.87	1.07	3.64	3.65	2.93	0.06	0	0	0	0.03	0.12	-	Os02g0731800 [Oryza sativa Japonica Group]	-	-	-	-	-	-	-
Os02g0731900	23.69	21.26	26.62	16.94	18.25	17.58	0.22	0.18	0.14	0.48	0.52	0.5	KCS5	Os02g0731900, partial [Oryza sativa Japonica Group]	Metabolism	Lipid metabolism;Global and Overview	ko01110//Biosynthesis of secondary metabolites;ko00062//Fatty acid elongation	K15397	-	-	-
Os02g0732400	0.49	0.38	0.84	1.21	1.31	1.39	0	0	0.08	0	0	0	-	PREDICTED: protein TIFY 8 isoform X4 [Oryza sativa Japonica Group]	-	-	-	-	-	-	-
Os02g0733400	0	0	0.08	0.17	0	0	0.23	0.62	0.26	1.34	1.86	2.02	Y-3	Os06g0256800, partial [Oryza sativa Japonica Group]	-	-	-	-	-	-	-
Os02g0733900	2.51	2.76	4.22	1.94	1.35	2.85	6.3	4.29	8.52	3.04	1.68	2.83	-	PREDICTED: uncharacterized protein LOC4330641 [Oryza sativa Japonica Group]	-	-	-	-	-	-	-
Os02g0736150	0	0	0	0.11	0.23	0.06	0.19	0.43	0.25	0.14	0.28	0.05	-	Os02g0736150, partial [Oryza sativa Japonica Group]	-	-	-	-	-	-	-
Os02g0736700	0.74	0.79	0.68	0.88	0.49	0.15	3.19	6.8	4.51	2.19	1.9	1.89	-	Os02g0736700 [Oryza sativa Japonica Group]	-	-	-	-	-	-	-
Os02g0744851	11.3	8	5.21	16.27	18.61	16.92	0	0	0	0	0.18	0	-	Os02g0744851 [Oryza sativa Japonica Group]	-	-	-	-	-	-	-
Os02g0753700	0.55	0.31	0.45	0.41	0.08	0.42	5.33	2.85	5.45	1.73	1.86	1.33	-	VQ motif family protein [Zea mays]	-	-	-	-	-	-	-
Os02g0753800	24.51	21.69	31.3	29.11	27.05	24.78	70.38	77.28	47.05	176.79	180.73	165.86	ANNAT7	PREDICTED: annexin D7 [Oryza sativa Japonica Group]	-	-	-	-	-	-	-
Os02g0770800	26.12	45.13	42.29	10.64	6.78	7.19	0.89	0.46	0.67	0.33	2.49	1.03	NAR-7	PREDICTED: nitrate reductase [NAD(P)H] [Oryza sativa Japonica Group]	Metabolism	Energy metabolism;Global and Overview	ko01120//Microbial metabolism in diverse environments;ko00910//Nitrogen metabolism	K10534	-	GO:0043169//cation binding;GO:1901265//nucleoside phosphate binding;GO:0097159//organic cyclic compound binding;GO:0003824//catalytic activity;GO:0005488//binding;GO:0050662//coenzyme binding;GO:0046914//transition metal ion binding;GO:0000166//nucleotide binding;GO:0036094//small molecule binding;GO:0048037//cofactor binding;GO:0046872//metal ion binding;GO:0016661//oxidoreductase activity, acti…	GO:0044699//single-organism process;GO:0042126//nitrate metabolic process;GO:0009987//cellular process;GO:0044710//single-organism metabolic process;GO:0044763//single-organism cellular process;GO:0006082//organic acid metabolic process;GO:2001057//reactive nitrogen species metabolic process;GO:0071704//organic substance metabolic process;GO:0008152//metabolic process;GO:0006807//nitrogen compoun…
Os02g0773500	0.85	1.18	0.71	3.45	2.41	2.2	0	0.07	0.08	0	0.08	0	-	PREDICTED: uncharacterized protein LOC4330883 [Oryza sativa Japonica Group]	-	-	-	-	-	-	-
Os02g0774100	2.43	1.73	1.96	5.54	6.5	6.6	0.4	0.3	0.39	0.48	0.19	0.24	Os02g0774100	Os02g0774100 [Oryza sativa Japonica Group]	-	-	-	-	-	-	-
Os02g0774800	0.39	0.17	0	0	0.33	0	0.41	0.22	0.5	0	0	0	-	Os07g0628000 [Oryza sativa Japonica Group]	-	-	-	-	-	-	-
Os02g0776400	5.31	5.92	4.83	4.31	3.8	3.83	44.21	40.16	45.44	18.53	14.29	19.91	NFYA5	PREDICTED: nuclear transcription factor Y subunit A-4 isoform X1 [Oryza sativa Japonica Group]	-	-	-	-	-	-	-
Os02g0782500	43.73	51.44	81.81	27.57	26.7	21.26	5.26	5.31	3.31	1.96	1.49	1.56	HSP18.6	PREDICTED: 18.6 kDa class III heat shock protein [Oryza sativa Japonica Group]	Genetic Information Processing	Folding, sorting and degradation	ko04141//Protein processing in endoplasmic reticulum	K13993	-	-	-
Os02g0782900	0	0	0	0.1	0	0	5.41	6	2.04	9.82	18.5	9.6	-	Os02g0782900 [Oryza sativa Japonica Group]	-	-	-	-	-	-	-
Os02g0786900	1.03	1.55	1.73	0.47	0.65	0.9	2.81	2.84	1.86	1.92	2.51	1.62	-	PREDICTED: pathogenesis-related protein PRB1-3 [Oryza sativa Japonica Group]	-	-	-	-	-	-	-
Os02g0787600	0.86	0.61	0.7	2.68	2.33	2.75	5.44	4.63	4.79	4.29	2.55	3.39	GLR2.7	PREDICTED: glutamate receptor 2.9 isoform X1 [Oryza sativa Japonica Group]	-	-	-	-	-	-	-
Os02g0790500	8.7	8.25	7.93	17.93	17.62	17.49	47.34	48.29	63.56	104.53	52.26	90.9	TPS8	Os02g0790500, partial [Oryza sativa Japonica Group]	Metabolism	Global and Overview;Carbohydrate metabolism	ko01100//Metabolic pathways;ko00500//Starch and sucrose metabolism	K16055	-	-	-
Os02g0793500	0.19	0.34	0.3	0.67	0.91	0.77	0.17	0.57	0.13	0.3	0.2	0.4	At1g80960	PREDICTED: F-box/FBD/LRR-repeat protein At4g00160 isoform X1 [Oryza sativa Japonica Group]	-	-	-	-	-	-	-
Os02g0813600	2.16	2.07	1.85	0.49	0.44	1.17	0.33	0.12	0.13	0.06	0.1	0.15	KCS12	PREDICTED: 3-ketoacyl-CoA synthase 12 [Oryza sativa Japonica Group]	Metabolism	Global and Overview;Lipid metabolism	ko01110//Biosynthesis of secondary metabolites;ko00062//Fatty acid elongation	K15397	-	-	-
Os02g0815700	8.82	8.53	8.3	4.05	3.68	4.68	0.7	0.79	0.82	0.83	1.03	1.02	CTPA2	Os02g0815700 [Oryza sativa Japonica Group]	-	-	-	-	-	-	-
Os02g0818000	261.44	357.41	251.13	703.7	660.53	697.22	0.67	0.11	0.51	1.43	0.62	1.56	guaB	Os02g0818000, partial [Oryza sativa Japonica Group]	-	-	-	-	-	GO:0036094//small molecule binding;GO:1901363//heterocyclic compound binding;GO:0017076//purine nucleotide binding;GO:0005488//binding;GO:1901265//nucleoside phosphate binding;GO:0000166//nucleotide binding;GO:0097159//organic cyclic compound binding	-
Os02g0822900	0	0.03	0.05	0.13	0	0.09	2.68	2.52	2.47	7.21	9.72	7.68	PUB33	PREDICTED: U-box domain-containing protein 33 isoform X1 [Oryza sativa Japonica Group]	-	-	-	-	-	-	-
Os02g0823100	237.87	248.29	246.91	293.56	260.1	252.6	404.25	360.86	331.5	791	870.63	739.06	PIP1-3	PREDICTED: aquaporin PIP 1-3 [Oryza sativa Japonica Group]	-	-	-	-	-	-	-
Os02g0827600	0.97	0.46	0.38	3.85	1.99	2.24	1.29	1.41	0.78	0.76	0.92	0.85	-	plant/F8L15-130 protein [Zea mays]	-	-	-	-	-	-	-
Os03g0102366	0	0.03	0.06	0.31	0.15	0.21	0.28	0.32	0.18	0.03	0.07	0.16	cnot1	Os03g0102366, partial [Oryza sativa Japonica Group]	Genetic Information Processing	Folding, sorting and degradation	ko03018//RNA degradation	K12604	-	-	-
Os03g0102700	2.48	3.39	2.98	0.49	1.4	1.22	118.78	129.99	135.49	135.89	177.11	108.99	EXPB7	PREDICTED: expansin-B7 [Oryza sativa Japonica Group]	-	-	-	-	-	-	GO:0000003//reproduction
Os03g0107300	0	0.12	0.1	0.03	0.03	0.11	280.33	237.71	198.52	507.3	451.83	489.01	Mb2703	low silicon transporter 2 [Oryza sativa Indica Group]	-	-	-	-	-	-	GO:0009987//cellular process;GO:0044763//single-organism cellular process;GO:0044699//single-organism process
Os03g0107700	2.31	7.08	4.5	2.3	2.15	1.42	131.63	72.8	71.42	60.86	23.96	125.21	EL2	expressed protein [Oryza sativa Japonica Group]	-	-	-	-	-	-	-
Os03g0108600	23.22	23.51	19.31	60.51	47.57	35.06	3.14	3.19	2.57	2.06	2.86	2.72	Os03g0108600	Os03g0108600, partial [Oryza sativa Japonica Group]	-	-	-	-	-	-	-
Os03g0116700	2.07	1.99	1.76	2.13	2.39	1.62	8.79	16.03	20	32.84	29.17	29.75	PP2A13	PREDICTED: F-box protein PP2-A13 [Oryza sativa Japonica Group]	-	-	-	-	-	-	-
Os03g0127500	0.58	1.1	0.44	0.2	0.23	0.21	1.25	1.03	1	0.89	0.68	0.84	RF2b	PREDICTED: transcription factor RF2b-like [Oryza sativa Japonica Group]	-	-	-	-	-	-	-
Os03g0129400	1.62	1.18	1.6	3.93	2.49	3.21	0.73	1.21	0.72	0.76	0.71	1.21	-	Os03g0129400, partial [Oryza sativa Japonica Group]	-	-	-	-	-	-	-
Os03g0131900	1.75	1.83	2.89	4.22	2.15	8.41	0.23	0.31	0	0	0.18	0.23	Os03g0131900	PREDICTED: probable signal recognition particle 43 kDa protein, chloroplastic [Oryza sativa Japonica Group]	-	-	-	-	-	-	-
Os03g0131950	3.13	3.38	0.31	6.85	8.36	4.51	0	0	0.37	0.27	0.24	0	-	Os03g0131950 [Oryza sativa Japonica Group]	-	-	-	-	-	-	-
Os03g0134550	0.68	0.54	0.16	0	0	0	12.12	15.22	16.1	12.9	13.5	9.95	-	Os03g0134550, partial [Oryza sativa Japonica Group]	-	-	-	-	-	-	-
Os03g0136700	1.34	1.21	1.08	4.18	2.89	2.74	0.57	0.58	0.27	0.08	0.18	0.5	PCMP-H27	Os03g0136700, partial [Oryza sativa Japonica Group]	-	-	-	-	-	-	-
Os03g0148400	1.31	1.58	1.15	0.68	0.5	0.56	3.13	3.9	3.53	3.21	2.87	3.49	-	Os03g0148400, partial [Oryza sativa Japonica Group]	-	-	-	-	-	-	-
Os03g0150800	0	0.25	0	0	0	0	67.34	68.85	51.78	178.33	178.48	148.98	PTH1-2	PREDICTED: inorganic phosphate transporter 1-2 [Oryza sativa Japonica Group]	-	-	-	-	GO:0044464//cell part;GO:0044424//intracellular part;GO:0043226//organelle;GO:0043231//intracellular membrane-bounded organelle;GO:0005622//intracellular;GO:0016020//membrane;GO:0005623//cell;GO:0044425//membrane part;GO:0043227//membrane-bounded organelle;GO:0043229//intracellular organelle;GO:0031224//intrinsic component of membrane	GO:0005215//transporter activity	GO:0006811//ion transport;GO:0006810//transport;GO:0044765//single-organism transport;GO:0044699//single-organism process;GO:0051179//localization;GO:0044763//single-organism cellular process;GO:1902578//single-organism localization;GO:0009987//cellular process;GO:0015698//inorganic anion transport;GO:0006820//anion transport;GO:0051234//establishment of localization
Os03g0150901	0.22	0	0.23	0.07	0.08	0.15	62.09	45.59	23.68	131.71	121.44	152.24	-	Os03g0150901, partial [Oryza sativa Japonica Group]	-	-	-	-	-	-	-
Os03g0152700	2.76	3.01	2.25	6.35	5.31	5	0.69	0.49	0.47	0.69	0.62	0.3	rluB	RNA pseudouridylate synthase family protein, expressed [Oryza sativa Japonica Group]	-	-	-	-	GO:0043229//intracellular organelle;GO:0009536//plastid;GO:0043231//intracellular membrane-bounded organelle;GO:0005622//intracellular;GO:0044444//cytoplasmic part;GO:0005623//cell;GO:0044424//intracellular part;GO:0005737//cytoplasm;GO:0043227//membrane-bounded organelle;GO:0043226//organelle;GO:0044464//cell part	GO:0016853//isomerase activity;GO:0003676//nucleic acid binding;GO:0016866//intramolecular transferase activity;GO:0003824//catalytic activity;GO:0097159//organic cyclic compound binding;GO:0005488//binding;GO:1901363//heterocyclic compound binding	GO:0043043//peptide biosynthetic process;GO:0006139//nucleobase-containing compound metabolic process;GO:0044237//cellular metabolic process;GO:0016070//RNA metabolic process;GO:0071840//cellular component organization or biogenesis;GO:0009058//biosynthetic process;GO:0009059//macromolecule biosynthetic process;GO:0006518//peptide metabolic process;GO:0044085//cellular component biogenesis;GO:004…
Os03g0153900	1.55	2.35	1.67	1.51	0.83	1.87	2.7	2.02	1.51	0.33	0.07	0.62	hpxO	PREDICTED: FAD-dependent urate hydroxylase isoform X2 [Oryza sativa Japonica Group]	-	-	-	-	-	-	-
Os03g0159100	19.2	15.97	20.29	10.33	8.38	8.39	21.27	20.23	23.19	17.11	12.17	17.27	At5g56460	PREDICTED: probable receptor-like protein kinase At5g56460 isoform X2 [Oryza sativa Japonica Group]	-	-	-	-	-	-	-
Os03g0161200	152.81	136.39	158.89	130.36	131.14	125.73	18.46	17.72	25.95	9.71	5.64	9.31	SULTR3;1	Os03g0161200, partial [Oryza sativa Japonica Group]	-	-	-	-	GO:0044425//membrane part;GO:0031224//intrinsic component of membrane;GO:0016020//membrane	GO:0015103//inorganic anion transmembrane transporter activity;GO:0005215//transporter activity;GO:0015075//ion transmembrane transporter activity;GO:0008509//anion transmembrane transporter activity;GO:0022891//substrate-specific transmembrane transporter activity;GO:0022892//substrate-specific transporter activity;GO:0022857//transmembrane transporter activity	GO:0044699//single-organism process;GO:0008272//sulfate transport;GO:0051179//localization;GO:0009987//cellular process;GO:1902578//single-organism localization;GO:0006810//transport;GO:0051234//establishment of localization;GO:0006811//ion transport;GO:0006820//anion transport;GO:0044765//single-organism transport;GO:0044763//single-organism cellular process;GO:0015698//inorganic anion transport…
Os03g0168000	0.15	0.08	0	0.06	0.03	0	8.89	10.38	7.29	26.04	16.48	28.54	MFSD12	PREDICTED: major facilitator superfamily domain-containing protein 12 [Oryza sativa Japonica Group]	-	-	-	-	-	-	-
Os03g0169300	0.15	0.05	0.05	0.41	0.39	0.24	0.42	0.49	0.42	0.41	0.38	0.49	PCMP-E13	PREDICTED: pentatricopeptide repeat-containing protein At5g56310 [Oryza sativa Japonica Group]	-	-	-	-	-	-	-
Os03g0169400	1.16	1.05	1.21	2.97	2.93	1.71	3.28	3.22	2.82	4.49	3.81	3.63	RPL18	PREDICTED: 50S ribosomal protein L18 [Oryza sativa Japonica Group]	-	-	-	-	-	-	-
Os03g0171900	12.12	24.25	22.46	5.75	7.62	11.33	90.7	80.8	90.04	65.54	72.77	67.5	AGT2	PREDICTED: alanine--glyoxylate aminotransferase 2 homolog 1, mitochondrial [Oryza sativa Japonica Group]	Metabolism	Amino acid metabolism;Global and Overview	ko01100//Metabolic pathways;ko01110//Biosynthesis of secondary metabolites;ko00270//Cysteine and methionine metabolism;ko00260//Glycine, serine and threonine metabolism;ko00250//Alanine, aspartate and glutamate metabolism;ko00280//Valine, leucine and isoleucine degradation	K00827	-	GO:0005488//binding;GO:0003824//catalytic activity;GO:0016740//transferase activity;GO:0016769//transferase activity, transferring nitrogenous groups;GO:0043168//anion binding;GO:0043167//ion binding	-
Os03g0172850	0	0	0	0	0	0	1.09	1.21	1.23	0.28	0.51	0.19	CYS5	Os03g0172850 [Oryza sativa Japonica Group]	-	-	-	-	-	-	-
Os03g0181100	15.77	49.4	55.32	8.74	5.26	5.84	218.45	158.68	165.48	101.69	39.67	138.82	TIFY10A	PREDICTED: protein TIFY 11b [Oryza sativa Japonica Group]	Environmental Information Processing	Signal transduction	ko04075//Plant hormone signal transduction	K13464	-	-	-
Os03g0181500	24.87	27.58	26.35	12.63	12.24	13.98	0.42	0.45	0.49	0.72	0.18	0.3	FDH	PREDICTED: 3-ketoacyl-CoA synthase 10 [Oryza sativa Japonica Group]	Metabolism	Global and Overview;Lipid metabolism	ko01110//Biosynthesis of secondary metabolites;ko00062//Fatty acid elongation	K15397	-	-	-
Os03g0182800	2.08	2.63	2.71	0.89	0.76	1.08	368.82	330.12	326.54	425.21	316.86	406.67	ERF073	PREDICTED: ethylene-responsive transcription factor RAP2-12 [Oryza sativa Japonica Group]	-	-	-	-	-	-	-
Os03g0183200	14.13	14	16.14	6.47	6.42	5.57	4.12	3.93	7.99	8.11	5.19	7.66	-	Os03g0183200 [Oryza sativa Japonica Group]	-	-	-	-	-	-	-
Os03g0183600	0.04	0	0.11	0.15	0	0.04	19.3	18.25	15.25	42.32	39.15	47.05	-	Os03g0183600, partial [Oryza sativa Japonica Group]	Metabolism	Global and Overview;Amino acid metabolism;Energy metabolism	ko01100//Metabolic pathways;ko01120//Microbial metabolism in diverse environments;ko01200//Carbon metabolism;ko01230//Biosynthesis of amino acids;ko00710//Carbon fixation in photosynthetic organisms;ko01210//2-Oxocarboxylic acid metabolism;ko00250//Alanine, aspartate and glutamate metabolism;ko00220//Arginine biosynthesis	K00814	-	-	-
Os03g0187350	0	0	0	0	0	0	0.28	0.14	0.08	1.1	0.63	0.72	-	Os03g0187350 [Oryza sativa Japonica Group]	-	-	-	-	-	-	-
Os03g0190400	4.49	5.09	5.39	2.89	2.47	1.65	13.71	11.23	10.5	22.82	21.49	18.61	-	Os03g0190400 [Oryza sativa Japonica Group]	-	-	-	-	-	-	-
Os03g0191200	7.06	8.53	12.9	3.49	5.58	4.24	0.11	0.15	0	0	0.08	0.07	-	PREDICTED: uncharacterized protein LOC4331905 [Oryza sativa Japonica Group]	-	-	-	-	-	-	-
Os03g0192700	634.45	544.82	582.16	145.83	140	155.13	136.65	135.91	124.89	119.85	156.5	125.9	INO1	PREDICTED: inositol-3-phosphate synthase [Oryza sativa Japonica Group]	Metabolism	Global and Overview;Carbohydrate metabolism	ko01100//Metabolic pathways;ko01130//Biosynthesis of antibiotics;ko00562//Inositol phosphate metabolism	K01858	GO:0016020//membrane;GO:0044446//intracellular organelle part;GO:0043229//intracellular organelle;GO:0044425//membrane part;GO:0044464//cell part;GO:0005737//cytoplasm;GO:0043227//membrane-bounded organelle;GO:0031224//intrinsic component of membrane;GO:0044422//organelle part;GO:0044437//vacuolar part;GO:0005622//intracellular;GO:0044444//cytoplasmic part;GO:0005773//vacuole;GO:0044424//intracel…	GO:1901363//heterocyclic compound binding;GO:0099600//transmembrane receptor activity;GO:0097159//organic cyclic compound binding;GO:0016818//hydrolase activity, acting on acid anhydrides, in phosphorus-containing anhydrides;GO:0036094//small molecule binding;GO:0016462//pyrophosphatase activity;GO:0015399//primary active transmembrane transporter activity;GO:0004888//transmembrane signaling rece…	GO:0055082//cellular chemical homeostasis;GO:0006970//response to osmotic stress;GO:0044248//cellular catabolic process;GO:0044712//single-organism catabolic process;GO:0009617//response to bacterium;GO:1901565//organonitrogen compound catabolic process;GO:0019439//aromatic compound catabolic process;GO:0044710//single-organism metabolic process;GO:0019725//cellular homeostasis;GO:0044238//primar…
Os03g0193075	0	0	0	0.07	0	0.08	0	0.07	0.23	1.33	1.05	0.62	CG15309	protein yippee-like OJ1003C07.11 [Zea mays]	-	-	-	-	-	-	-
Os03g0194350	0	0	0	1.29	0	0	0	0	0.75	0	0	0	-	Os03g0194350 [Oryza sativa Japonica Group]	-	-	-	-	-	-	-
Os03g0197125	1.91	2.46	2.63	0.63	0	0.39	0	0	0	0	0	0.12	-	Os03g0197125 [Oryza sativa Japonica Group]	-	-	-	-	-	-	-
Os03g0197175	10.24	22.27	16.45	7.59	3.87	13.01	0.04	0.04	0	0	0.23	0.11	-	Os03g0197175, partial [Oryza sativa Japonica Group]	-	-	-	-	-	-	-
Os03g0203200	71.97	53.53	54.23	144.7	109.48	107.5	194	193.49	201.24	311.91	283.31	317.32	D14	PREDICTED: probable strigolactone esterase D14 [Oryza sativa Japonica Group]	-	-	-	-	-	-	-
Os03g0207400	2.81	3.21	2.97	1.81	0.7	1.62	14.5	13.88	17.05	12.98	7.68	11.65	Os03g0207400	PREDICTED: probable protein phosphatase 2C 29 [Oryza sativa Japonica Group]	-	-	-	-	-	-	-
Os03g0220200	0.95	0.83	1.91	0.17	0.47	0	1.25	1.65	0.51	0.62	0.63	1.04	-	Os03g0220200, partial [Oryza sativa Japonica Group]	-	-	-	-	-	-	-
Os03g0223400	34.99	32.2	38.88	42.14	35.08	34.57	1431.8	1263.11	858.6	2775.93	2358.48	2575.65	GLN1-2	PREDICTED: glutamine synthetase cytosolic isozyme 1-2 [Oryza sativa Japonica Group]	Metabolism	Energy metabolism;Amino acid metabolism;Global and Overview;Carbohydrate metabolism	ko01100//Metabolic pathways;ko01120//Microbial metabolism in diverse environments;ko01230//Biosynthesis of amino acids;ko00630//Glyoxylate and dicarboxylate metabolism;ko00250//Alanine, aspartate and glutamate metabolism;ko00910//Nitrogen metabolism;ko00220//Arginine biosynthesis	K01915	GO:0030054//cell junction;GO:0044444//cytoplasmic part;GO:0044464//cell part;GO:0005911//cell-cell junction;GO:0005623//cell;GO:0005737//cytoplasm;GO:0043231//intracellular membrane-bounded organelle;GO:0043229//intracellular organelle;GO:0044424//intracellular part;GO:0009536//plastid;GO:0005622//intracellular;GO:0043227//membrane-bounded organelle;GO:0043226//organelle	GO:0032550//purine ribonucleoside binding;GO:0036094//small molecule binding;GO:1901363//heterocyclic compound binding;GO:0003824//catalytic activity;GO:0005488//binding;GO:0016880//acid-ammonia (or amide) ligase activity;GO:0016874//ligase activity;GO:0097159//organic cyclic compound binding;GO:0001883//purine nucleoside binding;GO:0016879//ligase activity, forming carbon-nitrogen bonds;GO:00162…	GO:0043436//oxoacid metabolic process;GO:0044763//single-organism cellular process;GO:1901605//alpha-amino acid metabolic process;GO:0019752//carboxylic acid metabolic process;GO:1901564//organonitrogen compound metabolic process;GO:0006807//nitrogen compound metabolic process;GO:0006541//glutamine metabolic process;GO:0009987//cellular process;GO:0044237//cellular metabolic process;GO:0044699//s…
Os03g0229500	7.78	5.78	4.43	11.25	10.32	10.1	0.46	0.78	1.01	2.09	1.56	1.8	DTXL2	Os03g0229500, partial [Oryza sativa Japonica Group]	-	-	-	-	GO:0016020//membrane	GO:0022857//transmembrane transporter activity;GO:0005215//transporter activity	-
Os03g0231600	73.85	93.9	107.19	17.14	24.42	32.67	18.22	9.97	12.3	13.47	10.83	12.32	BCAT5	PREDICTED: branched-chain-amino-acid aminotransferase 2, chloroplastic [Oryza sativa Japonica Group]	Metabolism	Global and Overview;Metabolism of cofactors and vitamins;Amino acid metabolism	ko01100//Metabolic pathways;ko01110//Biosynthesis of secondary metabolites;ko01130//Biosynthesis of antibiotics;ko01230//Biosynthesis of amino acids;ko00270//Cysteine and methionine metabolism;ko01210//2-Oxocarboxylic acid metabolism;ko00280//Valine, leucine and isoleucine degradation;ko00770//Pantothenate and CoA biosynthesis;ko00290//Valine, leucine and isoleucine biosynthesis	K00826	-	-	-
Os03g0231650	0.81	1.03	0.89	0.07	0.08	0.6	0	0	0.45	0.06	0.44	0	-	Os03g0231650 [Oryza sativa Japonica Group]	-	-	-	-	-	-	-
Os03g0233000	1.96	3.28	3.45	1.13	0.7	2.04	1.17	1.27	1.08	8.39	5.52	6.26	At2g23790	PREDICTED: calcium uniporter protein 4, mitochondrial [Oryza sativa Japonica Group]	-	-	-	-	-	-	-
Os03g0234000	0	0	0	0	0	0	5.25	6.99	5.47	2.98	3.86	1.82	HB3	PREDICTED: non-symbiotic hemoglobin 3 [Oryza sativa Japonica Group]	-	-	-	-	-	-	-
Os03g0234100	0	0	0	0	0	0	15.25	16.16	14.22	8.01	6.91	6.29	HB4	PREDICTED: non-symbiotic hemoglobin 4 [Oryza sativa Japonica Group]	-	-	-	-	-	-	-
Os03g0237100	11.43	10.71	12.65	17.21	15.62	15.44	24.73	31.91	20.43	75.79	73.75	55.03	Os10g0113000	PREDICTED: probable NAD(P)H-dependent oxidoreductase 1 [Oryza sativa Japonica Group]	-	-	-	-	-	GO:0005488//binding;GO:0036094//small molecule binding;GO:0003824//catalytic activity;GO:0000166//nucleotide binding;GO:1901265//nucleoside phosphate binding;GO:1901363//heterocyclic compound binding;GO:0097159//organic cyclic compound binding	GO:0008152//metabolic process;GO:0042592//homeostatic process;GO:0044699//single-organism process;GO:0065008//regulation of biological quality;GO:0065007//biological regulation;GO:0019725//cellular homeostasis;GO:0009987//cellular process;GO:0044763//single-organism cellular process;GO:0044710//single-organism metabolic process
Os03g0251350	10.58	28.37	7.29	56.91	50.47	53.24	0.12	0	0	0	0	0	NFYC4	PREDICTED: nuclear transcription factor Y subunit C-1 [Oryza sativa Japonica Group]	-	-	-	-	-	-	-
Os03g0252900	0	0	0	0.14	0	0	20.03	27.62	28.56	8.57	6.91	7.8	RL1	PREDICTED: protein RADIALIS-like 3 [Oryza sativa Japonica Group]	-	-	-	-	-	-	-
Os03g0263300	0	0	0	0	0	0	0.53	0.3	0.43	0.15	0.08	0.06	NSP2	PREDICTED: nodulation-signaling pathway 2 protein-like [Oryza sativa Japonica Group]	-	-	-	-	-	-	-
Os03g0265900	1.74	1.88	2.97	9.69	9.64	8.17	9.68	11.69	6.45	6.25	5.88	7.07	-	expressed protein [Oryza sativa Japonica Group]	-	-	-	-	-	-	-
Os03g0268600	18.27	21.29	22.89	22	19.62	21.9	14.14	10.85	15.86	6.11	3.29	6.55	Os03g0268600	PREDICTED: probable protein phosphatase 2C 30 [Oryza sativa Japonica Group]	Environmental Information Processing	Signal transduction	ko04075//Plant hormone signal transduction	K14497	-	-	-
Os03g0269300	0	0	0.08	0.06	0	0.03	12.9	13.96	10.59	24.59	22.89	28.57	PERK1	PREDICTED: proline-rich receptor-like protein kinase PERK1 [Oryza sativa Japonica Group]	-	-	-	-	-	-	-
Os03g0271400	2.59	2.97	2.96	6.77	5.69	5.53	6.4	6.21	5.62	4.8	4.1	4.45	Hspbp1	Hsp70 nucleotide exchange factor fes1 [Triticum urartu]	Genetic Information Processing	Folding, sorting and degradation	ko04141//Protein processing in endoplasmic reticulum	K09562	-	-	-
Os03g0277700	0.05	0.13	0.09	0.39	0.05	0	2.11	2.29	1.59	4.42	7.78	3.55	CRRSP55	PREDICTED: cysteine-rich repeat secretory protein 55 [Oryza sativa Japonica Group]	-	-	-	-	-	-	-
Os03g0280400	0.23	0.49	0.22	12.15	8.04	6.87	0.92	0.79	1.12	0.73	1.02	0.51	-	plant-specific domain TIGR01589 family protein [Zea mays]	-	-	-	-	-	-	-
Os03g0283900	0.55	0.49	0.98	0.54	0.57	0.72	0.76	0.92	1.05	0.3	0.32	0.48	CDL1	PREDICTED: serine/threonine-protein kinase CDL1 [Oryza sativa Japonica Group]	-	-	-	-	-	GO:0016301//kinase activity;GO:0016772//transferase activity, transferring phosphorus-containing groups;GO:0016740//transferase activity;GO:0016773//phosphotransferase activity, alcohol group as acceptor;GO:0003824//catalytic activity;GO:0004672//protein kinase activity	GO:0006468//protein phosphorylation;GO:0071704//organic substance metabolic process;GO:0016310//phosphorylation;GO:0019538//protein metabolic process;GO:0043412//macromolecule modification;GO:0044238//primary metabolic process;GO:0043170//macromolecule metabolic process;GO:0006793//phosphorus metabolic process;GO:0008152//metabolic process;GO:0009987//cellular process;GO:0044237//cellular metabol…
Os03g0284150	0	0.12	0.25	0	0	0	0	0	0	0	0	0	-	Os03g0284150 [Oryza sativa Japonica Group]	-	-	-	-	-	-	-
Os03g0286200	22.8	17.3	15.74	40.19	38.62	39.09	6.22	8.65	6.16	13.84	14.33	12.69	ADT2	PREDICTED: arogenate dehydratase/prephenate dehydratase 2, chloroplastic [Oryza sativa Japonica Group]	Metabolism	Amino acid metabolism;Global and Overview	ko01100//Metabolic pathways;ko01110//Biosynthesis of secondary metabolites;ko01130//Biosynthesis of antibiotics;ko01230//Biosynthesis of amino acids;ko00400//Phenylalanine, tyrosine and tryptophan biosynthesis	K05359	-	-	-
Os03g0286900	30.18	29.87	43.99	28.41	10.16	15.28	22.56	27.32	30.48	13.79	10.31	12.87	LT101.2	PREDICTED: low temperature-induced protein lt101.2 [Oryza sativa Japonica Group]	-	-	-	-	-	-	-
Os03g0287750	0.68	0.14	0.27	0.65	0.8	0.53	6.82	6.06	8.65	4.35	3.39	2.4	-	Os03g0287750 [Oryza sativa Japonica Group]	-	-	-	-	-	-	-
Os03g0291500	0.28	1.17	0.35	0.25	0.11	0.49	62.48	100.51	90.52	237.28	213.69	212.4	Os03g0291500	PREDICTED: asparagine synthetase [glutamine-hydrolyzing] 1 [Oryza sativa Japonica Group]	Metabolism	Amino acid metabolism;Global and Overview	ko01100//Metabolic pathways;ko01110//Biosynthesis of secondary metabolites;ko00250//Alanine, aspartate and glutamate metabolism	K01953	-	GO:0001883//purine nucleoside binding;GO:0016884//carbon-nitrogen ligase activity, with glutamine as amido-N-donor;GO:0097367//carbohydrate derivative binding;GO:0016874//ligase activity;GO:0097159//organic cyclic compound binding;GO:0032550//purine ribonucleoside binding;GO:0003824//catalytic activity;GO:0001882//nucleoside binding;GO:0016879//ligase activity, forming carbon-nitrogen bonds;GO:00…	GO:0044710//single-organism metabolic process;GO:1901607//alpha-amino acid biosynthetic process;GO:0044699//single-organism process;GO:0006082//organic acid metabolic process;GO:0008152//metabolic process;GO:1901564//organonitrogen compound metabolic process;GO:0034641//cellular nitrogen compound metabolic process;GO:0009058//biosynthetic process;GO:0019752//carboxylic acid metabolic process;GO:0…
Os03g0300700	3.4	2.97	4.26	4.23	2.96	3.32	2.48	3.78	4.32	1.68	1.26	2.08	-	Os02g0522000, partial [Oryza sativa Japonica Group]	-	-	-	-	-	-	-
Os03g0300900	4.76	9.61	7.01	2.31	2.08	3.84	70.85	68.65	80.26	53.44	50.63	48.07	GATL7	PREDICTED: probable galacturonosyltransferase-like 7 [Oryza sativa Japonica Group]	-	-	-	-	-	-	-
Os03g0304100	0	0	0	0	0	0	8.02	7.7	15.24	5.98	3.53	4.17	-	PREDICTED: uncharacterized protein LOC4332587 [Oryza sativa Japonica Group]	-	-	-	-	-	-	-
Os03g0306800	167.22	175.76	195.05	321.97	282.89	258.04	1.46	1.91	2.2	4.46	6.34	3.41	CP12-2	PREDICTED: calvin cycle protein CP12-1, chloroplastic [Oryza sativa Japonica Group]	-	-	-	-	-	-	-
Os03g0307200	0.18	0.16	0.21	0.22	0.2	0.52	73.44	115.87	35.31	442.15	456.51	396.65	NAS2	PREDICTED: nicotianamine synthase 2 [Oryza sativa Japonica Group]	-	-	-	-	-	GO:0003824//catalytic activity;GO:0016740//transferase activity;GO:0016765//transferase activity, transferring alkyl or aryl (other than methyl) groups	GO:0044767//single-organism developmental process;GO:0044237//cellular metabolic process;GO:0048468//cell development;GO:0032501//multicellular organismal process;GO:0044765//single-organism transport;GO:0071840//cellular component organization or biogenesis;GO:0048856//anatomical structure development;GO:0000902//cell morphogenesis;GO:0044763//single-organism cellular process;GO:0008152//metabol…
Os03g0307300	0	0	0	0	0	0.06	42.22	80.41	24.23	259.91	266.27	236.87	NAS1	PREDICTED: nicotianamine synthase 1 [Oryza sativa Japonica Group]	-	-	-	-	-	GO:0016765//transferase activity, transferring alkyl or aryl (other than methyl) groups;GO:0016740//transferase activity;GO:0003824//catalytic activity	GO:0048229//gametophyte development;GO:0009058//biosynthetic process;GO:0009653//anatomical structure morphogenesis;GO:0044699//single-organism process;GO:0048468//cell development;GO:0044765//single-organism transport;GO:0046483//heterocycle metabolic process;GO:0006810//transport;GO:0007275//multicellular organism development;GO:0051234//establishment of localization;GO:0016043//cellular compon…
Os03g0310900	8.18	6.74	9.13	3.76	3.15	4.79	4.47	2.31	1.88	1.59	1.32	2.5	-	Os03g0310900, partial [Oryza sativa Japonica Group]	-	-	-	-	-	-	-
Os03g0317900	0	0	0	0	0	0	18.24	18.08	8.49	93.63	69.23	71.87	nep1	PREDICTED: aspartic proteinase nepenthesin-1-like [Oryza sativa Japonica Group]	-	-	-	-	-	-	-
Os03g0324700	0.48	0.32	0.61	0.09	0.17	0.18	7.06	6.97	6.22	5.77	7.99	6.06	ARAD1	PREDICTED: probable arabinosyltransferase ARAD1 [Oryza sativa Japonica Group]	-	-	-	-	-	-	-
Os03g0329500	1.48	1.93	1.33	3.46	2.77	3.29	8.52	9.52	9.01	8.04	7.36	7.13	GLU1	PREDICTED: endoglucanase 9 [Oryza sativa Japonica Group]	-	-	-	-	-	-	-
Os03g0332100	8.16	8.74	8.2	15.4	13.43	13.42	1.84	1.08	1.23	0.45	0.44	0.78	CYP714B2	PREDICTED: cytochrome P450 714B2 isoform X2 [Oryza sativa Japonica Group]	-	-	-	-	-	-	-
Os03g0333700	5.19	5.05	5.56	3.38	4.52	5.77	5.24	6.38	6.65	3.46	1.92	3.56	-	Os03g0333700, partial [Oryza sativa Japonica Group]	-	-	-	-	-	-	-
Os03g0339900	5.26	5.34	5.84	12.78	13.86	13.25	9.82	13.2	6.79	14.54	8.44	14.43	CIPK10	PREDICTED: CBL-interacting protein kinase 10 isoform X1 [Oryza sativa Japonica Group]	Cellular Processes	Transport and catabolism	ko04140//Regulation of autophagy	K07198	-	-	-
Os03g0348200	137.88	180.95	158.49	61.33	64.8	68.91	0	0	0.07	0	0	0.06	TPS1	Os03g0348200 [Oryza sativa Japonica Group]	-	-	-	-	-	GO:0043167//ion binding;GO:0016835//carbon-oxygen lyase activity;GO:0016829//lyase activity;GO:0005488//binding;GO:0043169//cation binding;GO:0003824//catalytic activity;GO:0016838//carbon-oxygen lyase activity, acting on phosphates	-
Os03g0349200	0.38	0.82	0.49	0.98	1.3	1.11	7.88	7.78	6.17	5.81	8.09	5.18	At1g54610	Os03g0349200 [Oryza sativa Japonica Group]	-	-	-	-	-	-	-
Os03g0351700	0.2	0.42	0.5	0.6	0.37	0.48	12.66	5.36	15.98	7.12	4.23	5.12	-	PREDICTED: uncharacterized protein LOC4332848 [Oryza sativa Japonica Group]	-	-	-	-	-	-	-
Os03g0360600	35.5	45.24	31.31	67.51	80.66	76.99	0	0.13	0	0.09	0.19	0.09	-	transcription termination factor MTEF1, chloroplastic-like [Aegilops tauschii subsp. tauschii] [Aegilops tauschii]	-	-	-	-	-	-	-
Os03g0362200	2.25	1.61	1.27	4.85	4.04	3.77	0.55	0.51	0.43	0.62	1.3	0.53	-	ARM repeat superfamily protein [Zea mays]	-	-	-	-	-	-	-
Os03g0364700	2.61	2.27	1.93	5.4	5.33	5.15	3.34	3.34	3.77	5.62	3.45	5.73	MED26B	Os03g0364700, partial [Oryza sativa Japonica Group]	-	-	-	-	GO:0043231//intracellular membrane-bounded organelle;GO:0005623//cell;GO:0043229//intracellular organelle;GO:0043227//membrane-bounded organelle;GO:0005622//intracellular;GO:0044424//intracellular part;GO:0044464//cell part;GO:0043226//organelle	-	GO:0043170//macromolecule metabolic process;GO:0010467//gene expression;GO:0071704//organic substance metabolic process;GO:0008152//metabolic process
Os03g0365250	0.39	0.84	0.26	2.57	2.31	1.39	0	0	0	0	0	0	-	Os03g0365250, partial [Oryza sativa Japonica Group]	-	-	-	-	-	-	-
Os03g0366350	3.47	2.67	2.88	7.41	7.43	7.04	0	0	0.03	0	0	0	At1g47340	PREDICTED: F-box protein At1g47340 isoform X1 [Oryza sativa Japonica Group]	-	-	-	-	-	-	-
Os03g0382100	1.09	2.87	1.19	0.33	0.56	0.89	0.08	0.03	0.17	0.08	0	0.08	KCS12	PREDICTED: 3-ketoacyl-CoA synthase 12 [Oryza sativa Japonica Group]	Metabolism	Lipid metabolism;Global and Overview	ko01110//Biosynthesis of secondary metabolites;ko00062//Fatty acid elongation	K15397	-	-	-
Os03g0387300	0.88	0.65	0.82	0.77	0.29	1.01	2.06	2.2	2.54	0.87	0.78	1.01	-	PREDICTED: formin-like protein 7 [Oryza sativa Japonica Group]	-	-	-	-	-	-	-
Os03g0395000	4.4	5.06	3.3	9.84	10.73	7.63	5.08	7	7.64	5.29	7.66	6.64	HO2	PREDICTED: probable inactive heme oxygenase 2, chloroplastic isoform X2 [Oryza sativa Japonica Group]	-	-	-	-	-	-	-
Os03g0402800	84.87	136.48	158.96	49.64	43.2	41.12	258.87	217.59	234.09	209.38	99.04	197.49	TIFY10B	PREDICTED: protein TIFY 10a [Oryza sativa Japonica Group]	Environmental Information Processing	Signal transduction	ko04075//Plant hormone signal transduction	K13464	-	-	-
Os03g0408600	0	0	0	0	0	0	1.61	1.64	2.46	0.4	0.57	0.56	NSP1	PREDICTED: nodulation-signaling pathway 1 protein-like [Oryza sativa Japonica Group]	-	-	-	-	-	-	-
Os03g0409100	1.46	1.13	1.01	4.14	3.55	3.19	23.1	21.12	30.3	34.13	25.52	36.98	LONRF2	Os03g0409100 [Oryza sativa Japonica Group]	-	-	-	-	-	-	-
Os03g0411100	20.74	25.87	22.81	13.07	15.21	15.96	54.62	54.47	64.63	32.14	21.46	32.07	NFYA3	PREDICTED: nuclear transcription factor Y subunit A-4 [Oryza sativa Japonica Group]	-	-	-	-	-	-	-
Os03g0411300	5.52	4.42	5.25	22.31	19.71	15.24	122.98	133.72	102.44	120.51	106.08	119.22	-	expressed protein [Oryza sativa Japonica Group]	-	-	-	-	GO:0005737//cytoplasm;GO:0005622//intracellular;GO:0044464//cell part;GO:0005623//cell;GO:0044444//cytoplasmic part;GO:0044424//intracellular part	-	-
Os03g0412800	3.74	5.46	4.65	13.29	12.85	13.85	0.7	1.24	1.76	0.92	1.08	0.99	-	PREDICTED: glucose-6-phosphate 1-dehydrogenase, chloroplastic isoform X1 [Oryza sativa Japonica Group]	Metabolism	Carbohydrate metabolism;Global and Overview;Metabolism of other amino acids	ko01100//Metabolic pathways;ko01110//Biosynthesis of secondary metabolites;ko01130//Biosynthesis of antibiotics;ko01120//Microbial metabolism in diverse environments;ko01200//Carbon metabolism;ko00480//Glutathione metabolism;ko00030//Pentose phosphate pathway	K00036	-	GO:1901265//nucleoside phosphate binding;GO:1901363//heterocyclic compound binding;GO:0036094//small molecule binding;GO:0005488//binding;GO:0003824//catalytic activity;GO:0097159//organic cyclic compound binding;GO:0000166//nucleotide binding	GO:0009056//catabolic process;GO:0071704//organic substance metabolic process;GO:0008152//metabolic process;GO:0006007//glucose catabolic process;GO:0046365//monosaccharide catabolic process;GO:0044238//primary metabolic process;GO:0005996//monosaccharide metabolic process;GO:0006006//glucose metabolic process;GO:0044724//single-organism carbohydrate catabolic process;GO:0044710//single-organism …
Os03g0413250	0.44	0.59	0.64	0	0.16	0	0.14	0.28	0.25	0.07	0.08	0	-	Os03g0413250 [Oryza sativa Japonica Group]	-	-	-	-	-	-	-
Os03g0416500	0.56	0.54	0.6	1.24	1.13	1.28	0.36	0.66	0.1	0.29	0.28	0.22	Os03g0416500	PREDICTED: probable 6-phosphogluconolactonase 1 isoform X1 [Oryza sativa Japonica Group]	Metabolism	Global and Overview;Carbohydrate metabolism	ko01100//Metabolic pathways;ko01110//Biosynthesis of secondary metabolites;ko01130//Biosynthesis of antibiotics;ko01120//Microbial metabolism in diverse environments;ko01200//Carbon metabolism;ko00030//Pentose phosphate pathway	K01057	-	GO:0016787//hydrolase activity;GO:0016788//hydrolase activity, acting on ester bonds;GO:0003824//catalytic activity;GO:0052689//carboxylic ester hydrolase activity	GO:0019320//hexose catabolic process;GO:0019318//hexose metabolic process;GO:0008152//metabolic process;GO:0005975//carbohydrate metabolic process;GO:0044699//single-organism process;GO:0044712//single-organism catabolic process;GO:0044281//small molecule metabolic process;GO:0005996//monosaccharide metabolic process;GO:0046365//monosaccharide catabolic process;GO:0044710//single-organism metabol…
Os03g0423300	5.54	3.95	1.93	15.32	8.14	6.11	0.87	1.17	1.1	0.38	1.01	0.86	Os03g0423300	PREDICTED: acyl-[acyl-carrier-protein] desaturase 4, chloroplastic [Oryza sativa Japonica Group]	Metabolism	Global and Overview;Lipid metabolism	ko01212//Fatty acid metabolism;ko01040//Biosynthesis of unsaturated fatty acids;ko00061//Fatty acid biosynthesis	K03921	-	-	-
Os03g0425300	8.25	9.39	11.24	6.03	8.02	6.64	6.28	5.87	9.02	3.13	2.45	3.04	DGK1	PREDICTED: diacylglycerol kinase 1 [Oryza sativa Japonica Group]	Environmental Information Processing;Metabolism	Lipid metabolism;Signal transduction;Global and Overview	ko01100//Metabolic pathways;ko01110//Biosynthesis of secondary metabolites;ko00564//Glycerophospholipid metabolism;ko04070//Phosphatidylinositol signaling system;ko00561//Glycerolipid metabolism	K00901	-	-	-
Os03g0426350	5.09	5.26	2.59	10.15	5.29	12.87	2.91	3.64	1.55	9.37	6.46	3.77	-	Os03g0426350, partial [Oryza sativa Japonica Group]	-	-	-	-	-	-	-
Os03g0430500	0	0	0	0	0	0	0	0	0	0.16	0.09	0.13	SBT1.2	Os03g0430500 [Oryza sativa Japonica Group]	-	-	-	-	-	-	-
Os03g0431200	13.37	10.05	7.39	45.96	35.59	34.12	25.37	23.15	32.23	29.92	12.97	21.4	NAGS1	Os03g0431200 [Oryza sativa Japonica Group]	Metabolism	Amino acid metabolism;Global and Overview	ko01100//Metabolic pathways;ko01110//Biosynthesis of secondary metabolites;ko01130//Biosynthesis of antibiotics;ko01230//Biosynthesis of amino acids;ko01210//2-Oxocarboxylic acid metabolism;ko00220//Arginine biosynthesis	K14682	GO:0005622//intracellular;GO:0043229//intracellular organelle;GO:0044464//cell part;GO:0043227//membrane-bounded organelle;GO:0005623//cell;GO:0044424//intracellular part;GO:0043231//intracellular membrane-bounded organelle;GO:0043226//organelle	GO:0016746//transferase activity, transferring acyl groups;GO:0016740//transferase activity;GO:0016407//acetyltransferase activity;GO:0016747//transferase activity, transferring acyl groups other than amino-acyl groups;GO:0003824//catalytic activity	GO:0006807//nitrogen compound metabolic process;GO:0044710//single-organism metabolic process;GO:0044237//cellular metabolic process;GO:0019752//carboxylic acid metabolic process;GO:0043436//oxoacid metabolic process;GO:0006520//cellular amino acid metabolic process;GO:0006525//arginine metabolic process;GO:0009064//glutamine family amino acid metabolic process;GO:0044238//primary metabolic proce…
Os03g0432100	0.08	0.52	0.39	0.36	0.28	0.41	929.24	980.26	418.38	2054.16	1842.67	2220.19	PPDK2	Os03g0432100 [Oryza sativa Japonica Group]	Metabolism	Energy metabolism;Carbohydrate metabolism;Global and Overview	ko01100//Metabolic pathways;ko01120//Microbial metabolism in diverse environments;ko01200//Carbon metabolism;ko00620//Pyruvate metabolism;ko00710//Carbon fixation in photosynthetic organisms	K01006	-	-	-
Os03g0439700	472.98	438.28	513.43	365.19	387.24	368.72	3.42	3.59	1	6.48	8.47	5.27	ycf36	expressed protein [Oryza sativa Japonica Group]	-	-	-	-	-	-	-
Os03g0445700	0.28	0.05	0.26	0.17	0.25	0.23	1	1.43	1.52	3.37	3.56	3.48	LBD37	PREDICTED: LOB domain-containing protein 37 [Oryza sativa Japonica Group]	-	-	-	-	-	-	-
Os03g0448950	0	0	0	0	0	0	0.16	0.16	0	0	0	0	-	Os03g0448950 [Oryza sativa Japonica Group]	-	-	-	-	-	-	-
Os03g0567100	0.47	1.17	0.69	2.13	1.98	2.19	3.87	4.64	2.56	2.87	5.43	3.18	-	PREDICTED: uncharacterized protein LOC4333274 [Oryza sativa Japonica Group]	-	-	-	-	-	-	-
Os03g0570100	0	0	0	0	0	0.03	0	0.11	0	0.4	2.69	1.09	CYP79A1	PREDICTED: tyrosine N-monooxygenase isoform X2 [Oryza sativa Japonica Group]	-	-	-	-	-	-	-
Os03g0582800	0.12	0.3	0.15	0	0	0	1.65	2.26	2.28	1.9	2.96	1.53	-	Os03g0582800 [Oryza sativa Japonica Group]	-	-	-	-	-	-	-
Os03g0594100	1.14	1.87	2.24	0.8	0.31	1.03	0.33	0.06	0.07	0.24	0.15	0.26	CYP71D55	PREDICTED: ent-isokaurene C2-hydroxylase-like [Oryza sativa Japonica Group]	-	-	-	-	-	-	-
Os03g0597600	2.64	3.48	3.37	0.8	1.53	2.12	117.72	73.34	114.54	87.59	55.11	79.8	At5g08100	PREDICTED: isoaspartyl peptidase/L-asparaginase 1 [Oryza sativa Japonica Group]	-	-	-	-	-	-	-
Os03g0599400	0.29	0.26	0	0	0	0	0.69	0.62	0.4	0	1.17	1.09	RPP13L4	Os03g0599400, partial [Oryza sativa Japonica Group]	-	-	-	-	-	-	-
Os03g0602600	0.87	0.83	0.49	3.39	2.83	1.97	0.67	0.59	0.59	0.47	0.29	0.41	FLN2	PREDICTED: fructokinase-like 2, chloroplastic [Oryza sativa Japonica Group]	-	-	-	-	-	-	-
Os03g0609500	4.46	4.11	5.88	4.64	3.96	3.93	0.27	0.19	0.46	0.81	1.63	0.75	LBD37	PREDICTED: LOB domain-containing protein 38 [Oryza sativa Japonica Group]	-	-	-	-	-	-	-
Os03g0616400	0.96	0.48	0.67	2.92	1.75	1.51	3.03	3.47	2.44	2.4	2.56	2.45	Os03g0616400	PREDICTED: calcium-transporting ATPase 2, plasma membrane-type [Oryza sativa Japonica Group]	-	-	-	-	GO:0031224//intrinsic component of membrane;GO:0044425//membrane part;GO:0016020//membrane	GO:0022892//substrate-specific transporter activity;GO:0016887//ATPase activity;GO:0008324//cation transmembrane transporter activity;GO:0032550//purine ribonucleoside binding;GO:0042625//ATPase coupled ion transmembrane transporter activity;GO:0017111//nucleoside-triphosphatase activity;GO:0016817//hydrolase activity, acting on acid anhydrides;GO:0022857//transmembrane transporter activity;GO:00…	GO:0051234//establishment of localization;GO:0070838//divalent metal ion transport;GO:0030001//metal ion transport;GO:0044765//single-organism transport;GO:0072511//divalent inorganic cation transport;GO:0006810//transport;GO:0006812//cation transport;GO:0044699//single-organism process;GO:1902578//single-organism localization;GO:0051179//localization;GO:0006811//ion transport;GO:0006816//calcium…
Os03g0624300	2.31	1.8	4.28	3.66	3.99	3.11	0.09	0.48	0.21	1.77	0.84	1.65	-	PREDICTED: uncharacterized protein LOC4333487 [Oryza sativa Japonica Group]	-	-	-	-	-	-	-
Os03g0633900	8.03	8.36	8.18	26.59	24.2	18.43	5.07	3.38	3.69	2.73	2.61	2.4	OSB1	PREDICTED: protein OSB2, chloroplastic [Oryza sativa Japonica Group]	-	-	-	-	-	-	-
Os03g0634000	16.56	15.94	16.48	39.64	35.92	30.65	10.03	12.17	8.03	7.84	6.49	8.54	TATA	PREDICTED: CBL-interacting protein kinase 7 [Oryza sativa Japonica Group]	Genetic Information Processing	Folding, sorting and degradation	ko03060//Protein export	K03116	GO:0031224//intrinsic component of membrane;GO:0016020//membrane;GO:0044425//membrane part	GO:0022892//substrate-specific transporter activity;GO:0005215//transporter activity	GO:0045184//establishment of protein localization;GO:0051234//establishment of localization;GO:0015031//protein transport;GO:0006810//transport;GO:0071702//organic substance transport;GO:0051179//localization;GO:0008104//protein localization;GO:0033036//macromolecule localization
Os03g0640000	0	0.21	0.04	0	0	0	21.96	7.3	8.96	4.03	2.22	8.31	PLP3	PREDICTED: patatin-like protein 3 [Oryza sativa Japonica Group]	-	-	-	-	-	-	-
Os03g0641200	0.9	0.69	1.16	0.75	0.97	0.52	5.88	5.19	6.48	3.5	2.29	2.76	CAT1	Os03g0641200, partial [Oryza sativa Japonica Group]	-	-	-	-	-	-	-
Os03g0645900	4.04	3.84	3.83	7.22	9.1	7.82	8.07	5.09	7.66	4.73	2.65	4.74	VP14	PREDICTED: 9-cis-epoxycarotenoid dioxygenase 1, chloroplastic [Oryza sativa Japonica Group]	Metabolism	Global and Overview;Metabolism of terpenoids and polyketides	ko01100//Metabolic pathways;ko01110//Biosynthesis of secondary metabolites;ko00906//Carotenoid biosynthesis	K09840	-	-	-
Os03g0647600	7.13	8.28	10.64	5.31	5.41	5	23.53	21.06	25.75	11.02	9.13	11.51	NFYA10	PREDICTED: nuclear transcription factor Y subunit A-10 [Oryza sativa Japonica Group]	-	-	-	-	-	-	-
Os03g0649050	0.31	0	0.26	0	0	0	0.29	0.33	0.2	0	0	0	-	Os03g0649050, partial [Oryza sativa Japonica Group]	-	-	-	-	-	-	-
Os03g0656850	0.66	0.25	0.36	0	0.04	0.98	0.9	1.84	1.69	3.75	2.61	2.88	-	Os03g0656850 [Oryza sativa Japonica Group]	-	-	-	-	-	-	-
Os03g0656900	12.46	12.82	11.68	38	30.7	21.03	4.36	4.13	4.31	2.81	3.1	2.94	nusB	PREDICTED: N utilization substance protein B homolog [Oryza sativa Japonica Group]	-	-	-	-	-	-	-
Os03g0663400	21.05	16.8	27.76	51.18	14.9	25.48	103.83	73.6	56.71	217.41	229.26	150.75	tlp	PREDICTED: protein P21 [Oryza sativa Japonica Group]	-	-	-	-	-	-	-
Os03g0663500	2.82	2.21	2.53	5.48	2.64	3.54	0.37	0.83	0.17	3.2	1.51	1.04	Zlp	PREDICTED: alpha-amylase/trypsin inhibitor [Oryza sativa Japonica Group]	-	-	-	-	-	-	GO:0043207//response to external biotic stimulus;GO:0050896//response to stimulus;GO:0050832//defense response to fungus;GO:0006950//response to stress;GO:0006952//defense response;GO:0098542//defense response to other organism;GO:0009620//response to fungus;GO:0009607//response to biotic stimulus;GO:0051704//multi-organism process;GO:0009605//response to external stimulus;GO:0051707//response to…
Os03g0663600	29.86	23.39	31.36	76.65	32.33	46.56	7.52	7.66	4.6	15.88	25.2	8.45	-	Os03g0663600 [Oryza sativa Japonica Group]	-	-	-	-	-	-	-
Os03g0669450	1.22	1.37	0	0.79	1.08	1.55	14.35	0.29	2.39	0.45	0	0	-	Os03g0669450, partial [Oryza sativa Japonica Group]	-	-	-	-	-	-	-
Os03g0671800	0	0.03	0	0	0	0	10.53	10.29	12.88	4.64	4.95	4.77	BHLH25	PREDICTED: transcription factor NAI1 [Oryza sativa Japonica Group]	-	-	-	-	-	-	-
Os03g0676400	0.34	1.89	0.93	0	0.09	0.09	47.13	23.7	44.42	34.3	13.25	26.19	-	PREDICTED: wiskott-Aldrich syndrome protein homolog [Oryza sativa Japonica Group]	-	-	-	-	-	-	-
Os03g0682822	0	0	0	0	0.05	0	0.69	0.35	0.34	1.9	1.28	1.17	-	Os03g0682822, partial [Oryza sativa Japonica Group]	-	-	-	-	-	-	-
Os03g0684700	32.03	31.46	26.23	29.4	31.87	37.45	0.73	0.34	0.4	1.71	3.74	1.23	-	HPP [Zea mays]	-	-	-	-	-	-	-
Os03g0685100	2.19	1.24	1.42	4.31	2.85	2.6	0	0.09	0.05	0	0.21	0.33	ysgA	PREDICTED: uncharacterized tRNA/rRNA methyltransferase YsgA [Oryza sativa Japonica Group]	-	-	-	-	-	-	-
Os03g0689300	15.12	11.64	14.25	12.37	10.84	10.73	6.74	5.66	7.59	3.73	2.77	3.41	LHA1	PREDICTED: plasma membrane ATPase 1 isoform X2 [Oryza sativa Japonica Group]	Metabolism	Energy metabolism	ko00190//Oxidative phosphorylation	K01535	-	-	-
Os03g0694600	0.39	0.44	0.49	0.36	0.44	0.34	0.78	0.77	0.79	0.28	0.17	0.46	-	Os03g0694600 [Oryza sativa Japonica Group]	-	-	-	-	-	-	-
Os03g0696300	26.13	36.77	39.21	18.81	21.73	23.39	65.26	72.02	88.44	34.33	30.48	36.68	NFYA1	Os03g0696300, partial [Oryza sativa Japonica Group]	-	-	-	-	-	-	-
Os03g0725400	0.29	0.67	0.5	1.57	1.99	0.97	5.66	7.2	6.59	4.89	8.39	4.83	WDR5A	PREDICTED: COMPASS-like H3K4 histone methylase component WDR5A [Oryza sativa Japonica Group]	-	-	-	-	-	-	-
Os03g0729800	0.09	0	0	0.12	0	0.03	0.39	0.69	0.44	1.08	1.59	1.15	ACR3	Os03g0729800 [Oryza sativa Japonica Group]	-	-	-	-	-	GO:0005488//binding;GO:0036094//small molecule binding;GO:0031406//carboxylic acid binding;GO:0043177//organic acid binding;GO:0043167//ion binding;GO:0043168//anion binding	-
Os03g0734000	0	0	0	0	0	0	0.23	0.39	0.17	1.19	1.54	1.73	-	Os03g0733900 [Oryza sativa Japonica Group]	-	-	-	-	-	-	-
Os03g0734500	0.09	1.06	0.42	0.09	0.4	0	22.79	9.82	12.57	4.47	1.63	9.07	-	PREDICTED: uncharacterized protein LOC4334017 [Oryza sativa Japonica Group]	-	-	-	-	-	-	-
Os03g0736400	7.83	7.12	5.99	24.17	18.55	13	2.37	3.23	2.82	1.28	1.8	1.86	rsmD	methyltransferase [Zea mays]	-	-	-	-	-	-	-
Os03g0738000	1.4	1.7	1.46	4.14	3.46	3.53	4.29	4.35	4.45	2.64	3.51	3.58	Wrap53	Os03g0738000, partial [Oryza sativa Japonica Group]	-	-	-	-	-	-	-
Os03g0738101	0.81	0.46	0.47	1.73	1.72	1.52	1	1.84	0.91	1.48	1.08	1.14	-	Os03g0738101 [Oryza sativa Japonica Group]	-	-	-	-	-	-	-
Os03g0741100	3.08	14.72	6.99	2.36	3.07	3.63	65.25	54.2	48.06	31.07	11.01	27.09	BHLH92	PREDICTED: transcription factor BHLH148 [Oryza sativa Japonica Group]	-	-	-	-	-	-	-
Os03g0744100	2.34	0.47	0.67	2.5	3.2	5.07	4.63	7.19	6.01	6.28	5.27	2.1	-	Os03g0744100, partial [Oryza sativa Japonica Group]	-	-	-	-	-	-	-
Os03g0745000	0.14	0.1	0.08	0.05	0.12	0.06	19.81	13.99	10.06	6.99	5.09	6.45	HSFA2A	Os03g0745000 [Oryza sativa Japonica Group]	-	-	-	-	-	-	-
Os03g0748500	0.24	0.25	0	0.06	0.13	0.06	1.27	0.6	1.68	2.7	2.66	3.09	At4g36750	Os03g0748500 [Oryza sativa Japonica Group]	Metabolism	Global and Overview;Metabolism of cofactors and vitamins	ko01110//Biosynthesis of secondary metabolites;ko00130//Ubiquinone and other terpenoid-quinone biosynthesis	K03809	-	-	-
Os03g0751200	0.17	0.15	0	0.09	0	0	0.38	0.25	0.54	0.08	0	0.09	-	Os03g0751200 [Oryza sativa Japonica Group]	-	-	-	-	-	-	-
Os03g0752000	0.12	0.19	0.12	0.53	0.36	0.37	0.08	0.11	0.1	0.05	0.18	0.1	-	Os03g0752000, partial [Oryza sativa Japonica Group]	-	-	-	-	-	-	-
Os03g0752300	63.61	70.15	67.1	21.04	24.48	32.46	7.77	9.27	7.46	10.93	8.62	9.15	TPKA	PREDICTED: two pore potassium channel a [Oryza sativa Japonica Group]	-	-	-	-	GO:0016020//membrane;GO:0031224//intrinsic component of membrane;GO:0044425//membrane part	GO:0022838//substrate-specific channel activity;GO:0022892//substrate-specific transporter activity;GO:0005261//cation channel activity;GO:0015267//channel activity;GO:0005215//transporter activity;GO:0005216//ion channel activity;GO:0046872//metal ion binding;GO:0043167//ion binding;GO:0005488//binding;GO:0022803//passive transmembrane transporter activity;GO:0022857//transmembrane transporter a…	GO:0071840//cellular component organization or biogenesis;GO:0044085//cellular component biogenesis;GO:0022607//cellular component assembly;GO:0044763//single-organism cellular process;GO:0006811//ion transport;GO:0098771//inorganic ion homeostasis;GO:0034220//ion transmembrane transport;GO:0006810//transport;GO:0070271//protein complex biogenesis;GO:0065003//macromolecular complex assembly;GO:00…
Os03g0752400	95.12	112.48	100.99	24.93	27.64	45.66	0.22	0.34	0.63	0.11	0.25	0.11	-	Os03g0752400, partial [Oryza sativa Japonica Group]	-	-	-	-	-	-	-
Os03g0752500	13.83	30.43	37.5	2.08	2.18	5.33	0	0	0	0	0	0	-	Os03g0752500, partial [Oryza sativa Japonica Group]	-	-	-	-	-	-	-
Os03g0754500	3.82	6.56	4.59	1.73	2.52	3.1	50.06	60.31	58.57	37.9	44.86	45.51	BC1L4	Os03g0754500 [Oryza sativa Japonica Group]	-	-	-	-	GO:0043229//intracellular organelle;GO:0043227//membrane-bounded organelle;GO:0044424//intracellular part;GO:0031225//anchored component of membrane;GO:0005623//cell;GO:0043231//intracellular membrane-bounded organelle;GO:0043226//organelle;GO:0005618//cell wall;GO:0030312//external encapsulating structure;GO:0005622//intracellular;GO:0031224//intrinsic component of membrane;GO:0009986//cell surf…	-	GO:0006950//response to stress;GO:0016049//cell growth;GO:0016043//cellular component organization;GO:0009987//cellular process;GO:0044699//single-organism process;GO:0071840//cellular component organization or biogenesis;GO:0030198//extracellular matrix organization;GO:0044763//single-organism cellular process;GO:0006970//response to osmotic stress;GO:0040007//growth;GO:0009628//response to abio…
Os03g0757000	0.39	0.73	0.56	1.27	0.96	1.76	9.9	9.29	10.87	9.77	8.7	8.95	UGT83A1	Os03g0757000 [Oryza sativa Japonica Group]	-	-	-	-	-	-	-
Os03g0757950	10.13	13.46	10.83	7.53	1.95	6.32	110.72	128.06	117.64	102.95	104.66	113.11	-	Os03g0757950, partial [Oryza sativa Japonica Group]	-	-	-	-	-	-	-
Os03g0758100	11.18	10.94	8.22	15.48	22.46	23.16	5.15	6.02	4.73	2.54	3.77	3.31	-	PREDICTED: alpha-1,4 glucan phosphorylase L isozyme, chloroplastic/amyloplastic [Oryza sativa Japonica Group]	Metabolism	Global and Overview;Carbohydrate metabolism	ko01100//Metabolic pathways;ko01110//Biosynthesis of secondary metabolites;ko00500//Starch and sucrose metabolism	K00688	-	-	-
Os03g0759125	0.43	0	0.1	0.48	0.27	0.44	2.62	2.07	3.48	0.91	1.29	0.23	-	Os03g0759125, partial [Oryza sativa Japonica Group]	-	-	-	-	-	-	-
Os03g0760300	10.67	11.09	11.98	6.54	5.46	4.17	0.25	0.91	0.62	0.13	0.09	0.13	CYP81E1	PREDICTED: isoflavone 3'-hydroxylase [Oryza sativa Japonica Group]	-	-	-	-	-	GO:0097159//organic cyclic compound binding;GO:0003824//catalytic activity;GO:1901363//heterocyclic compound binding;GO:0005488//binding;GO:0016491//oxidoreductase activity;GO:0046906//tetrapyrrole binding	GO:0044710//single-organism metabolic process;GO:0008152//metabolic process;GO:0044699//single-organism process
Os03g0764000	7.76	5.15	3.78	14.31	11.4	11.89	0.17	0.34	0.32	0.34	0.05	0.14	At2g23060	PREDICTED: probable N-acetyltransferase HLS1 [Oryza sativa Japonica Group]	-	-	-	-	-	-	-
Os03g0764100	35.84	68.13	58.7	24.05	21.77	23.57	369.67	179.44	198.05	178.81	74.5	346.38	-	PREDICTED: zinc finger protein 1 [Oryza sativa Japonica Group]	-	-	-	-	-	-	-
Os03g0764250	0	0.7	0	0	0	0	0	0.5	0.96	0	0	0.88	-	Os03g0764250 [Oryza sativa Japonica Group]	-	-	-	-	-	-	-
Os03g0764600	54.22	40.29	39.99	86.97	65.33	58.28	15.27	17.34	14.82	98.26	77.9	81.35	-	MYB-related protein [Triticum aestivum]	-	-	-	-	-	-	-
Os03g0770800	1.59	1.83	1.54	0.51	0.8	0.64	22.32	27.98	23.59	24.49	24.12	29.02	CSLC9	CSLC9 [Oryza sativa]	-	-	-	-	-	-	-
Os03g0773000	2.51	4.27	2.81	0.95	1.42	1.47	21	19.08	26.28	12.1	16.45	10.84	-	Formin-like protein 18 [Zea mays]	-	-	-	-	-	-	-
Os03g0785200	15.8	23.79	8.4	62.29	65.38	63.29	0.85	0.7	0.64	1.34	0.63	0.66	-	transcription termination factor MTEF1, chloroplastic-like [Aegilops tauschii subsp. tauschii] [Aegilops tauschii]	-	-	-	-	-	-	-
Os03g0787500	3.55	4.43	6.13	13.23	7.92	13	8.8	18.52	15.66	20.17	18.24	18.64	-	Os03g0787500 [Oryza sativa Japonica Group]	-	-	-	-	-	-	-
Os03g0787600	9.32	9.79	7.36	16.64	21.18	16.7	22.03	24.01	23.48	36.4	29.39	32.17	-	Os03g0787600 [Oryza sativa Japonica Group]	-	-	-	-	-	-	-
Os03g0794300	4.33	4.22	4.92	4.75	5.53	4.69	9.34	8.73	8.19	3.14	4.54	4.82	p20	PREDICTED: uncharacterized N-acetyltransferase p20 [Oryza sativa Japonica Group]	-	-	-	-	-	-	-
Os03g0797300	21.45	32.6	49.33	4.58	10.1	7.27	7.49	9.9	15.95	5.64	4.05	8.28	BX1	Os03g0797300, partial [Oryza sativa Japonica Group]	Metabolism	Global and Overview;Biosynthesis of other secondary metabolites	ko01100//Metabolic pathways;ko00402//Benzoxazinoid biosynthesis	K13222	-	-	-
Os03g0802500	2.09	2.57	1.46	1.25	1.27	1.29	54.31	55.72	53.55	129.74	104.33	127.46	bcsl1b	PREDICTED: AAA-ATPase At3g28580 [Oryza sativa Japonica Group]	-	-	-	-	-	-	-
Os03g0802600	0.5	0.75	0.63	0.44	0.4	0.42	10.37	14.02	10.96	31.33	27.74	22.79	bcsl1b	PREDICTED: AAA-ATPase At3g28580 [Oryza sativa Japonica Group]	-	-	-	-	-	-	-
Os03g0804200	16.89	16.52	21.84	8.66	8.2	7.77	0.09	0.05	0	0	0.05	0.24	YLS3	PREDICTED: protein YLS3 [Oryza sativa Japonica Group]	-	-	-	-	-	-	-
Os03g0805100	10.11	11.54	11.94	4.8	5.89	5.91	36.49	37.59	34.8	30.34	49.27	31.91	-	PREDICTED: squalene synthase [Oryza sativa Japonica Group]	Metabolism	Lipid metabolism;Metabolism of terpenoids and polyketides;Global and Overview	ko01100//Metabolic pathways;ko01110//Biosynthesis of secondary metabolites;ko01130//Biosynthesis of antibiotics;ko00100//Steroid biosynthesis;ko00909//Sesquiterpenoid and triterpenoid biosynthesis	K00801	-	-	-
Os03g0812000	1.53	1.28	1.67	4.65	4.09	2.66	6.92	7.76	7.14	6.31	9.04	7.58	GYRA	PREDICTED: probable DNA gyrase subunit A, chloroplastic/mitochondrial isoform X2 [Oryza sativa Japonica Group]	-	-	-	-	GO:0043227//membrane-bounded organelle;GO:0044464//cell part;GO:0005623//cell;GO:0043232//intracellular non-membrane-bounded organelle;GO:0005737//cytoplasm;GO:0043229//intracellular organelle;GO:0043234//protein complex;GO:0043231//intracellular membrane-bounded organelle;GO:0044424//intracellular part;GO:0043226//organelle;GO:0009536//plastid;GO:0005622//intracellular;GO:0043228//non-membrane-b…	GO:0016817//hydrolase activity, acting on acid anhydrides;GO:0003676//nucleic acid binding;GO:0005488//binding;GO:0097159//organic cyclic compound binding;GO:0016887//ATPase activity;GO:0017111//nucleoside-triphosphatase activity;GO:0097367//carbohydrate derivative binding;GO:0042623//ATPase activity, coupled;GO:0016462//pyrophosphatase activity;GO:0036094//small molecule binding;GO:0032550//puri…	GO:1901564//organonitrogen compound metabolic process;GO:0006793//phosphorus metabolic process;GO:0071103//DNA conformation change;GO:0046434//organophosphate catabolic process;GO:0019693//ribose phosphate metabolic process;GO:0044237//cellular metabolic process;GO:0006163//purine nucleotide metabolic process;GO:0072523//purine-containing compound catabolic process;GO:0051276//chromosome organiza…
Os03g0823400	2.75	1.1	1.01	11.85	10.01	7.13	67.36	78.56	98.97	172.92	125.09	148.18	-	PREDICTED: Bowman-Birk type trypsin inhibitor [Oryza sativa Japonica Group]	-	-	-	-	-	-	-
Os03g0823550	0.16	0.22	0.3	0.08	0.09	0.26	0.19	0.29	0.38	0	0	0.09	-	Os03g0823550 [Oryza sativa Japonica Group]	-	-	-	-	-	-	-
Os03g0824100	3.07	2.66	2.33	16.41	12.82	9.72	3.81	3.33	3.24	2.43	2.45	2.59	PTAC2	PREDICTED: pentatricopeptide repeat-containing protein At1g74850, chloroplastic isoform X2 [Oryza sativa Japonica Group]	-	-	-	-	GO:0000229//cytoplasmic chromosome;GO:0044444//cytoplasmic part;GO:0005623//cell;GO:0044424//intracellular part;GO:0005622//intracellular;GO:0043229//intracellular organelle;GO:0043232//intracellular non-membrane-bounded organelle;GO:0044464//cell part;GO:0005737//cytoplasm;GO:0005694//chromosome;GO:0043228//non-membrane-bounded organelle;GO:0043226//organelle	-	GO:0009987//cellular process;GO:0006139//nucleobase-containing compound metabolic process;GO:0009059//macromolecule biosynthetic process;GO:0097659//nucleic acid-templated transcription;GO:1901362//organic cyclic compound biosynthetic process;GO:0009058//biosynthetic process;GO:0034654//nucleobase-containing compound biosynthetic process;GO:0006807//nitrogen compound metabolic process;GO:0090304/…
Os03g0826900	0	0	0	0	0.05	0	0.63	0.72	0.58	2.61	2.41	2.53	-	Os03g0826900, partial [Oryza sativa Japonica Group]	-	-	-	-	-	-	-
Os03g0828300	0.29	0.44	0.58	0.42	0	0.17	0.97	0.97	1.33	0.49	0.43	0.48	MAN3	Os03g0828300 [Oryza sativa Japonica Group]	Metabolism	Carbohydrate metabolism	ko00051//Fructose and mannose metabolism	K19355	GO:0044464//cell part;GO:0043226//organelle;GO:0005623//cell;GO:0043231//intracellular membrane-bounded organelle;GO:0043227//membrane-bounded organelle;GO:0044424//intracellular part;GO:0005622//intracellular;GO:0043229//intracellular organelle	-	-
Os03g0838400	13.01	13.05	17.21	15.94	9.61	12.78	23.35	22.54	20.79	9.28	7.37	9.97	AMT3-2	PREDICTED: ammonium transporter 3 member 2 [Oryza sativa Japonica Group]	-	-	-	-	-	-	-
Os03g0839200	4.74	3.89	3.55	9.86	9.69	7.2	13.45	17.26	18.42	16.18	15.29	15.41	slc47a1	PREDICTED: protein DETOXIFICATION 54 [Oryza sativa Japonica Group]	-	-	-	-	-	-	-
Os03g0844000	0.57	0.74	0.25	1.71	1.26	0.85	0.08	0.19	0.25	0.18	0.1	0.13	PCMP-H60	PREDICTED: pentatricopeptide repeat-containing protein At2g27610-like [Oryza brachyantha]	-	-	-	-	-	-	-
Os03g0848200	0.15	0.21	0.19	0.46	0.52	0.48	1.13	1.61	1.55	1.52	2.43	1.67	PAP15	PREDICTED: purple acid phosphatase 15 [Oryza sativa Japonica Group]	-	-	-	-	-	GO:0043167//ion binding;GO:0005488//binding;GO:0003824//catalytic activity;GO:0043169//cation binding	GO:0044237//cellular metabolic process;GO:0000003//reproduction;GO:0044699//single-organism process;GO:0022414//reproductive process;GO:0032501//multicellular organismal process;GO:0009856//pollination;GO:0009987//cellular process;GO:0051704//multi-organism process;GO:0044707//single-multicellular organism process;GO:0008152//metabolic process;GO:0006793//phosphorus metabolic process;GO:0044703//…
Os03g0848700	0.34	0.23	0.27	0.6	0.66	0.75	0.4	0.56	0.33	0.2	0.27	0.42	RGA2	BPH14-1 [Oryza sativa Indica Group]	-	-	-	-	-	-	-
Os03g0850400	5.76	3.9	2.49	20.65	17.99	12.33	68.83	82.73	46.8	138.78	141.07	143.4	AK1	Os03g0850400, partial [Oryza sativa Japonica Group]	Metabolism	Biosynthesis of other secondary metabolites;Amino acid metabolism;Global and Overview	ko01100//Metabolic pathways;ko01110//Biosynthesis of secondary metabolites;ko01130//Biosynthesis of antibiotics;ko01120//Microbial metabolism in diverse environments;ko01230//Biosynthesis of amino acids;ko00270//Cysteine and methionine metabolism;ko00260//Glycine, serine and threonine metabolism;ko01210//2-Oxocarboxylic acid metabolism;ko00300//Lysine biosynthesis;ko00261//Monobactam biosynthesis	K00928	-	GO:0043168//anion binding;GO:0003824//catalytic activity;GO:0043177//organic acid binding;GO:0005488//binding;GO:0016772//transferase activity, transferring phosphorus-containing groups;GO:0043167//ion binding;GO:0016740//transferase activity;GO:0031406//carboxylic acid binding;GO:0036094//small molecule binding	GO:1901564//organonitrogen compound metabolic process;GO:0008152//metabolic process;GO:0044238//primary metabolic process;GO:0044237//cellular metabolic process;GO:0006793//phosphorus metabolic process;GO:0009987//cellular process;GO:0006520//cellular amino acid metabolic process;GO:0044281//small molecule metabolic process;GO:0019752//carboxylic acid metabolic process;GO:0044763//single-organism…
Os03g0852000	3.61	3.61	4.42	1.97	1.82	1.78	25.41	23.62	30.43	30.48	22.67	34.88	PCMP-E78	PREDICTED: putative pentatricopeptide repeat-containing protein At1g03510 isoform X1 [Oryza sativa Japonica Group]	-	-	-	-	-	-	-
Os03g0856500	19.27	21.38	7.84	107.39	82.07	67.22	14.25	16.55	8.44	18.76	14.35	19.66	PSRP1	PREDICTED: ribosome-binding factor PSRP1, chloroplastic [Oryza sativa Japonica Group]	-	-	-	-	-	-	-
Os03g0861400	0.24	0.13	0.04	1.09	0.74	0.34	10.36	18.87	18.83	10.51	22.42	14.93	-	Os03g0861400 [Oryza sativa Japonica Group]	-	-	-	-	-	-	-
Os04g0107600	0	0	0	0	0	0	1	2.3	0.58	0.4	0.43	0.37	ADC2	PREDICTED: arginine decarboxylase 2 [Oryza sativa Japonica Group]	Metabolism	Amino acid metabolism;Global and Overview	ko01100//Metabolic pathways;ko00330//Arginine and proline metabolism	K01583	-	-	-
Os04g0119500	211.89	219.08	227.08	225.35	231.79	239.02	83.56	75.44	79.77	46.1	23.43	42.08	Stard7	H0716A07.8 [Oryza sativa Indica Group]	-	-	-	-	-	-	-
Os04g0127100	0	0	0.09	0	0	0	2.63	0.95	0.67	8.17	4.63	7.54	SBT3.5	PREDICTED: subtilisin-like protease SBT3.8 isoform X3 [Oryza sativa Japonica Group]	-	-	-	-	GO:0005622//intracellular;GO:0043231//intracellular membrane-bounded organelle;GO:0043226//organelle;GO:0043229//intracellular organelle;GO:0009536//plastid;GO:0044464//cell part;GO:0005623//cell;GO:0005737//cytoplasm;GO:0044444//cytoplasmic part;GO:0044424//intracellular part;GO:0043227//membrane-bounded organelle	-	GO:0016485//protein processing;GO:0006508//proteolysis;GO:0071704//organic substance metabolic process;GO:0051604//protein maturation;GO:0010467//gene expression;GO:0019538//protein metabolic process;GO:0043170//macromolecule metabolic process;GO:0044238//primary metabolic process;GO:0008152//metabolic process
Os04g0136700	36.89	58.47	33.44	70.03	104.12	83.57	33.67	29.32	24.76	16.43	14.86	16.55	guaB	OSIGBa0147B06.5 [Oryza sativa Indica Group]	-	-	-	-	-	-	-
Os04g0164900	2.28	2.18	2.17	4.17	4.59	4.71	1.45	2.13	1.83	1.26	1.73	1.77	PU1	Os04g0164900, partial [Oryza sativa Japonica Group]	-	-	-	-	-	GO:0004553//hydrolase activity, hydrolyzing O-glycosyl compounds;GO:0016787//hydrolase activity;GO:0043167//ion binding;GO:0005488//binding;GO:0003824//catalytic activity;GO:0016798//hydrolase activity, acting on glycosyl bonds	GO:0008152//metabolic process;GO:0044238//primary metabolic process
Os04g0175400	0.12	0	0	0	0.92	0	13.2	10.93	19.39	47.77	14.17	42.2	-	hypothetical protein OsI_15055 [Oryza sativa Indica Group]	-	-	-	-	-	-	-
Os04g0175900	1.16	2.16	1.78	4.58	4.47	4.62	0.58	0.37	0.61	0.41	0.28	0.41	Os04g0175900	PREDICTED: probable inactive methyltransferase Os04g0175900 isoform X2 [Oryza sativa Japonica Group]	-	-	-	-	-	-	-
Os04g0186400	29.51	33.87	35.81	26.02	33.92	37.79	8.2	6.84	5.28	24.56	20.53	21.16	PHT1-4	PREDICTED: probable inorganic phosphate transporter 1-4 [Oryza sativa Japonica Group]	-	-	-	-	GO:0044425//membrane part;GO:0016020//membrane;GO:0031224//intrinsic component of membrane	GO:0022857//transmembrane transporter activity;GO:0005215//transporter activity;GO:0015291//secondary active transmembrane transporter activity;GO:0022804//active transmembrane transporter activity	GO:0051234//establishment of localization;GO:0015698//inorganic anion transport;GO:0006811//ion transport;GO:0044699//single-organism process;GO:0044763//single-organism cellular process;GO:0051179//localization;GO:0006810//transport;GO:0009987//cellular process;GO:1902578//single-organism localization;GO:0006820//anion transport;GO:0044765//single-organism transport
Os04g0208450	0.12	0.32	0	1.9	1.33	0.37	0	0	0	0	0	0	-	Os04g0208450, partial [Oryza sativa Japonica Group]	-	-	-	-	-	-	-
Os04g0223500	1.29	1.22	2.71	6.56	2.87	2.92	0.09	0.03	0.1	0.18	0.32	0.19	FMO1	PREDICTED: probable flavin-containing monooxygenase 1 [Oryza sativa Japonica Group]	-	-	-	-	-	-	-
Os04g0229100	10.29	13.85	17.65	2.87	3.36	3.4	81.9	70.77	94.01	65.74	39.81	47.17	CAD6	PREDICTED: probable cinnamyl alcohol dehydrogenase 6 [Oryza sativa Japonica Group]	Metabolism	Biosynthesis of other secondary metabolites;Global and Overview	ko01100//Metabolic pathways;ko01110//Biosynthesis of secondary metabolites;ko00940//Phenylpropanoid biosynthesis	K00083	-	-	-
Os04g0273600	0	0	0	0	0	0	3.69	2.9	3.2	8.65	7.45	9.31	UGT92A1	Os04g0273600, partial [Oryza sativa Japonica Group]	-	-	-	-	-	-	-
Os04g0274250	0	0	0.02	0.03	0	0	3.59	1.96	0.75	6.49	3.64	5.59	ASD1	Os04g0274250 [Oryza sativa Japonica Group]	Metabolism	Carbohydrate metabolism	ko00520//Amino sugar and nucleotide sugar metabolism	K01209	-	-	-
Os04g0282400	8.34	11.42	9.56	19.08	26.77	20.45	0	0.06	0	0	0	0	Os04g0282400	PREDICTED: flowering-promoting factor 1-like protein 4 [Oryza sativa Japonica Group]	-	-	-	-	-	-	-
Os04g0301500	4.41	17.98	16.73	0.48	0.73	1.25	75.86	53.32	68.5	46.67	15.6	36.55	BHLH35	PREDICTED: transcription factor bHLH35 [Oryza sativa Japonica Group]	-	-	-	-	-	-	-
Os04g0312500	1.53	1.38	1.38	0.52	0.67	0.91	0	0	0	0	0	0	nep1	Os04g0312500 [Oryza sativa Japonica Group]	-	-	-	-	-	-	-
Os04g0316200	0.95	1.19	1.24	1.14	0.73	0.34	0.96	2.55	1.28	3.98	4.78	2.52	CRRSP38	Os04g0316200 [Oryza sativa Japonica Group]	-	-	-	-	-	-	-
Os04g0319700	1.15	0.84	0.74	0.29	0.64	0.52	2.25	2.16	2.64	1.38	1.05	1.06	UGT85A24	PREDICTED: 7-deoxyloganetin glucosyltransferase [Oryza sativa Japonica Group]	-	-	-	-	-	-	-
Os04g0320700	46.11	46.59	38.13	132.21	88.86	76.75	3.23	2.69	4.97	2.63	3.47	3.03	UGT85A24	Os04g0320700, partial [Oryza sativa Japonica Group]	-	-	-	-	-	-	-
Os04g0322100	0.9	0.52	0.75	0.85	1.18	0.43	0.8	1.02	0.69	1.69	2.94	1.76	CRRSP38	PREDICTED: cysteine-rich repeat secretory protein 38 [Oryza sativa Japonica Group]	-	-	-	-	-	-	-
Os04g0323500	0.8	1.4	1.25	1.77	1.61	2.43	0.31	0.25	0.45	0.02	0.12	0	-	Os04g0323500 [Oryza sativa Japonica Group]	-	-	-	-	-	-	-
Os04g0351333	0	0	0	0	0	1.16	0	0.27	0	0.42	0	0	Rf1	Os04g0351333, partial [Oryza sativa Japonica Group]	-	-	-	-	-	-	-
Os04g0352400	8.13	12.15	6.94	5.36	7.26	9.02	87.93	106.82	28.06	27.23	20.66	19.73	FKBP62	PREDICTED: 70 kDa peptidyl-prolyl isomerase [Oryza sativa Japonica Group]	-	-	-	-	-	GO:0003824//catalytic activity;GO:0016853//isomerase activity;GO:0016859//cis-trans isomerase activity	GO:0019538//protein metabolic process;GO:0043170//macromolecule metabolic process;GO:0071704//organic substance metabolic process;GO:0044237//cellular metabolic process;GO:0044260//cellular macromolecule metabolic process;GO:0008152//metabolic process;GO:0044267//cellular protein metabolic process;GO:0009987//cellular process;GO:0044238//primary metabolic process
Os04g0359300	0	0	0	0	0	0	6.78	5.96	7.85	3.54	2.69	3.21	SOT5	PREDICTED: cytosolic sulfotransferase 8 [Oryza sativa Japonica Group]	-	-	-	-	-	-	-
Os04g0366200	0	0	0	0	0	0	3.06	2.8	2.98	1.12	1.68	1.45	-	Os04g0366200, partial [Oryza sativa Japonica Group]	-	-	-	-	-	-	-
Os04g0367000	1.39	2.23	2.6	0.65	0.6	1.41	0.23	0.11	0.14	0.1	0.07	0.13	WAK1	Os04g0367000 [Oryza sativa Japonica Group]	-	-	-	-	-	-	-
Os04g0370100	0.68	1.08	0.86	0.38	0.19	0.73	1.13	0.88	0.67	0.41	0.17	0.45	WAK2	PREDICTED: wall-associated receptor kinase 2 [Oryza sativa Japonica Group]	-	-	-	-	-	-	-
Os04g0370900	0.95	2.04	2.55	0.4	0.2	0.8	0.12	0.11	0.07	0.19	0.09	0.15	WAK2	PREDICTED: wall-associated receptor kinase 2 [Oryza sativa Japonica Group]	-	-	-	-	-	-	-
Os04g0382400	0.16	1.08	0.66	0	0	0	8.92	7.8	9.27	4.64	4.72	5.54	-	OSIGBa0092E09.7 [Oryza sativa Indica Group]	-	-	-	-	-	-	-
Os04g0388700	2.17	2.06	2.39	4.84	5.06	4.62	85.88	87.86	107.63	107.04	83.38	87.29	NFD4	PREDICTED: protein NUCLEAR FUSION DEFECTIVE 4 [Oryza sativa Japonica Group]	-	-	-	-	-	-	-
Os04g0389100	0	0	0	0	0	0	10.03	10.72	9.1	21.43	19.07	20.62	ALS1	Os04g0389100, partial [Oryza sativa Japonica Group]	Metabolism	Global and Overview;Carbohydrate metabolism;Metabolism of cofactors and vitamins;Amino acid metabolism	ko01100//Metabolic pathways;ko01110//Biosynthesis of secondary metabolites;ko01130//Biosynthesis of antibiotics;ko01230//Biosynthesis of amino acids;ko01210//2-Oxocarboxylic acid metabolism;ko00770//Pantothenate and CoA biosynthesis;ko00650//Butanoate metabolism;ko00290//Valine, leucine and isoleucine biosynthesis;ko00660//C5-Branched dibasic acid metabolism	K01652	-	-	-
Os04g0389800	0.41	1.11	0.64	0.38	0.14	0.21	0.93	1.14	1.02	2.44	2.25	3.15	ALS2	PREDICTED: probable acetolactate synthase 2, chloroplastic [Oryza sativa Japonica Group]	Metabolism	Carbohydrate metabolism;Global and Overview;Amino acid metabolism;Metabolism of cofactors and vitamins	ko01100//Metabolic pathways;ko01110//Biosynthesis of secondary metabolites;ko01130//Biosynthesis of antibiotics;ko01230//Biosynthesis of amino acids;ko01210//2-Oxocarboxylic acid metabolism;ko00770//Pantothenate and CoA biosynthesis;ko00650//Butanoate metabolism;ko00290//Valine, leucine and isoleucine biosynthesis;ko00660//C5-Branched dibasic acid metabolism	K01652	-	-	-
Os04g0394100	0.09	0.08	0.04	0.23	0.82	0.47	0	0.04	0	0.04	0.09	0	GDPD1	Os04g0394100 [Oryza sativa Japonica Group]	-	-	-	-	-	-	-
Os04g0407900	0.89	1.19	0.68	0	0	0.4	0	0	0	0	0	0	CYP77A4	PREDICTED: cytochrome P450 77A4 [Oryza sativa Japonica Group]	Metabolism	Biosynthesis of other secondary metabolites;Global and Overview;Metabolism of terpenoids and polyketides	ko01100//Metabolic pathways;ko01110//Biosynthesis of secondary metabolites;ko01120//Microbial metabolism in diverse environments;ko00945//Stilbenoid, diarylheptanoid and gingerol biosynthesis;ko00903//Limonene and pinene degradation	K00517	GO:0043229//intracellular organelle;GO:0043226//organelle;GO:0044464//cell part;GO:0005622//intracellular;GO:0044424//intracellular part;GO:0043231//intracellular membrane-bounded organelle;GO:0005623//cell;GO:0043227//membrane-bounded organelle	GO:0004497//monooxygenase activity;GO:0005488//binding;GO:0043167//ion binding;GO:0016491//oxidoreductase activity;GO:0043169//cation binding;GO:1901363//heterocyclic compound binding;GO:0046872//metal ion binding;GO:0046914//transition metal ion binding;GO:0097159//organic cyclic compound binding;GO:0046906//tetrapyrrole binding;GO:0003824//catalytic activity	GO:0044699//single-organism process;GO:0009058//biosynthetic process;GO:0044707//single-multicellular organism process;GO:0071704//organic substance metabolic process;GO:0043170//macromolecule metabolic process;GO:0044702//single organism reproductive process;GO:0009987//cellular process;GO:0009791//post-embryonic development;GO:0003006//developmental process involved in reproduction;GO:0006629//…
Os04g0412500	72.79	65.03	67.86	69.47	76.5	77.53	4.17	3.49	2.42	17.25	15.59	11.38	ACA1	PREDICTED: alpha carbonic anhydrase 1, chloroplastic [Oryza sativa Japonica Group]	Metabolism	Energy metabolism	ko00910//Nitrogen metabolism	K01674	-	-	-
Os04g0419100	1.44	1.3	1.33	3.83	1.67	1.64	0.57	1.75	1.11	3.93	5.55	4.99	-	PREDICTED: extensin [Oryza sativa Japonica Group]	-	-	-	-	-	-	-
Os04g0433800	0.27	0.28	0.24	0.65	0.72	0.55	2.85	3.09	2.54	1.95	1.97	2.42	RECQL4A	Os04g0433800, partial [Oryza sativa Japonica Group]	Genetic Information Processing	Replication and repair	ko03440//Homologous recombination	K10901	-	-	-
Os04g0436800	0.61	0.38	0.24	0.87	1.2	0.67	0.86	1.21	0.91	0.85	0.98	1.01	PCMP-A5	PREDICTED: pentatricopeptide repeat-containing protein At3g26540 [Oryza sativa Japonica Group]	-	-	-	-	-	-	-
Os04g0437000	0	0	0	0	0	0	3.89	2.83	4.07	1.52	0.82	0.58	NAM-B2	PREDICTED: NAC transcription factor 29 [Oryza sativa Japonica Group]	-	-	-	-	-	-	-
Os04g0438300	1.28	1.03	1.23	4.69	3.37	2.57	0.99	0.97	1.12	1.07	1.33	0.42	-	H0315A08.11 [Oryza sativa Indica Group]	-	-	-	-	-	-	-
Os04g0443900	1.25	1.23	0.87	6.83	5.27	4.01	0.13	0.11	0.19	0.11	0.22	0.27	CPN60B4	PREDICTED: chaperonin 60 subunit beta 4, chloroplastic-like [Oryza sativa Japonica Group]	Genetic Information Processing	Folding, sorting and degradation	ko03018//RNA degradation	K04077	-	-	-
Os04g0445700	0.87	0.98	0.33	2.73	1.15	1.38	2.58	2.9	3.23	2.47	1.77	1.39	KAS12	PREDICTED: 3-oxoacyl-[acyl-carrier-protein] synthase I, chloroplastic [Oryza sativa Japonica Group]	Metabolism	Lipid metabolism;Global and Overview;Metabolism of cofactors and vitamins	ko01100//Metabolic pathways;ko01212//Fatty acid metabolism;ko00061//Fatty acid biosynthesis;ko00780//Biotin metabolism	K09458	GO:0044464//cell part;GO:0043227//membrane-bounded organelle;GO:0005622//intracellular;GO:0009536//plastid;GO:0043229//intracellular organelle;GO:0005737//cytoplasm;GO:0044424//intracellular part;GO:0043231//intracellular membrane-bounded organelle;GO:0005623//cell;GO:0043226//organelle;GO:0044444//cytoplasmic part	GO:0016740//transferase activity;GO:0016747//transferase activity, transferring acyl groups other than amino-acyl groups;GO:0016746//transferase activity, transferring acyl groups;GO:0003824//catalytic activity;GO:0004312//fatty acid synthase activity	GO:0044281//small molecule metabolic process;GO:0044238//primary metabolic process;GO:0006082//organic acid metabolic process;GO:0043436//oxoacid metabolic process;GO:0071704//organic substance metabolic process;GO:0044255//cellular lipid metabolic process;GO:0019752//carboxylic acid metabolic process;GO:0044710//single-organism metabolic process;GO:0006629//lipid metabolic process;GO:0008152//me…
Os04g0447166	1.63	2.26	0.58	3.07	1.45	0.35	10.66	17.15	22	5.77	4.86	6.63	-	Os04g0447166, partial [Oryza sativa Japonica Group]	-	-	-	-	-	-	-
Os04g0449100	0	0.05	0.05	0	0	0	0.61	0.8	0.6	0.15	0.16	0.35	FT1	PREDICTED: probable fucosyltransferase 7 [Oryza sativa Japonica Group]	-	-	-	-	-	-	-
Os04g0449300	0	0	0.03	0.03	0	0.11	0	0.28	0.95	0	0	0	-	Os04g0449300 [Oryza sativa Japonica Group]	-	-	-	-	-	-	-
Os04g0450900	1.49	1.76	2.68	0.72	0.94	0.93	21.36	18.2	25.56	19.1	14.84	18.46	-	PREDICTED: myosin heavy chain, embryonic smooth muscle isoform isoform X2 [Oryza sativa Japonica Group]	-	-	-	-	-	-	-
Os04g0453500	0.58	2.26	1.38	0.52	0.49	0.59	0.07	0.1	0.02	0.05	0.02	0.1	-	Os04g0453500, partial [Oryza sativa Japonica Group]	-	-	-	-	-	-	-
Os04g0454200	6.78	13.95	6.62	2.96	4.35	6.23	4.69	4.04	4.6	2.47	1.83	2.33	STP5	PREDICTED: sugar transport protein 5 [Oryza sativa Japonica Group]	-	-	-	-	-	-	-
Os04g0455650	0	0	0	0.14	0	0	0.19	0.6	0.25	0	0	0	-	Os04g0455650, partial [Oryza sativa Japonica Group]	-	-	-	-	-	-	-
Os04g0456900	0.33	0.15	0.05	0.16	0	0	0.74	0.51	1.17	0.26	0.06	0.25	EIL5	Os04g0456900 [Oryza sativa Japonica Group]	Environmental Information Processing	Signal transduction	ko04075//Plant hormone signal transduction	K14514	-	-	-
Os04g0458250	0.98	0	0	0	0	0	2.16	0	0	0	0	0	-	Os04g0458250 [Oryza sativa Japonica Group]	-	-	-	-	-	-	-
Os04g0460300	8.66	7.13	9.03	4.97	1.79	4.37	22.01	17.98	22.62	18.1	15.04	17.64	AVT1	PREDICTED: vacuolar amino acid transporter 1 [Oryza sativa Japonica Group]	-	-	-	-	-	-	-
Os04g0465432	3.16	2.93	3.2	1.23	1.6	1.71	0.36	0.5	0.5	0	0.2	0.23	AXY4L	Os04g0465432 [Oryza sativa Japonica Group]	-	-	-	-	-	-	-
Os04g0469000	6.21	35.27	15.35	5.46	3.82	9.67	12	11.61	11.83	13.11	11.21	9.34	-	OSIGBa0150F01.6 [Oryza sativa Indica Group]	-	-	-	-	-	-	-
Os04g0470901	0	0.09	0	1.16	0.54	0.4	0	0.18	0	0.09	0	0	-	Os04g0470901 [Oryza sativa Japonica Group]	-	-	-	-	-	-	-
Os04g0473900	0.29	0.18	0.19	0.52	0.51	0.4	0.7	0.62	0.57	0.55	0.48	0.46	fadD26	OSJNBb0022F23.18 [Oryza sativa Japonica Group]	-	-	-	-	-	GO:0003824//catalytic activity;GO:0097159//organic cyclic compound binding;GO:0046906//tetrapyrrole binding;GO:0005488//binding;GO:0016491//oxidoreductase activity;GO:1901363//heterocyclic compound binding;GO:0016684//oxidoreductase activity, acting on peroxide as acceptor;GO:0004601//peroxidase activity;GO:0016209//antioxidant activity	GO:0006950//response to stress;GO:0008152//metabolic process;GO:0050896//response to stimulus;GO:0044710//single-organism metabolic process;GO:0044699//single-organism process
Os04g0474800	4.15	4.69	4.26	14.58	6.97	7.77	24.49	19.95	20.62	19.78	21.59	19.25	BGLU12	Os04g0474800, partial [Oryza sativa Japonica Group]	Metabolism	Carbohydrate metabolism;Global and Overview;Biosynthesis of other secondary metabolites;Metabolism of other amino acids	ko01100//Metabolic pathways;ko01110//Biosynthesis of secondary metabolites;ko00500//Starch and sucrose metabolism;ko00940//Phenylpropanoid biosynthesis;ko00460//Cyanoamino acid metabolism	K01188	-	-	-
Os04g0481550	0.43	0.49	0	0	0	0	6.93	4.6	8.96	6.67	6.55	8.3	-	Os04g0481550, partial [Oryza sativa Japonica Group]	-	-	-	-	-	-	-
Os04g0486950	3.15	1.8	4.11	2.39	0.55	2.04	8.92	9.7	10.42	25.61	22.78	23.47	MS	PREDICTED: malate synthase [Oryza sativa Japonica Group]	Metabolism	Global and Overview;Carbohydrate metabolism	ko01100//Metabolic pathways;ko01110//Biosynthesis of secondary metabolites;ko01120//Microbial metabolism in diverse environments;ko01200//Carbon metabolism;ko00620//Pyruvate metabolism;ko00630//Glyoxylate and dicarboxylate metabolism	K01638	-	-	-
Os04g0488800	11.43	13.9	12.84	10.45	10.1	8.74	8.45	9.24	15.59	5.14	3.58	6.48	-	Os04g0488800, partial [Oryza sativa Japonica Group]	-	-	-	-	-	-	-
Os04g0506700	0	0	0	0	0	0	0.2	0.32	0.19	0.96	1.17	0.75	At2g19130	PREDICTED: G-type lectin S-receptor-like serine/threonine-protein kinase At2g19130 [Oryza sativa Japonica Group]	-	-	-	-	-	-	-
Os04g0508500	0.16	0.11	0.15	0.08	0	0.12	2.17	2.64	3.9	0.95	0.45	1.39	MYB59	PREDICTED: transcription factor WER [Oryza sativa Japonica Group]	-	-	-	-	-	-	-
Os04g0513400	78.02	85.66	95.21	81.26	66.45	70.38	8.31	6.89	7.78	3.72	2.99	3.92	BGLU16	Os04g0513400 [Oryza sativa Japonica Group]	Metabolism	Carbohydrate metabolism;Global and Overview;Biosynthesis of other secondary metabolites;Metabolism of other amino acids	ko01100//Metabolic pathways;ko01110//Biosynthesis of secondary metabolites;ko00500//Starch and sucrose metabolism;ko00940//Phenylpropanoid biosynthesis;ko00460//Cyanoamino acid metabolism	K05350	-	-	-
Os04g0516600	66.46	102.04	149.4	31.46	31.94	28.75	1.35	1.93	1.81	0.98	1.34	1.6	THA1	PREDICTED: probable low-specificity L-threonine aldolase 1 [Oryza sativa Japonica Group]	Metabolism	Global and Overview;Amino acid metabolism	ko01100//Metabolic pathways;ko01110//Biosynthesis of secondary metabolites;ko01130//Biosynthesis of antibiotics;ko01120//Microbial metabolism in diverse environments;ko01230//Biosynthesis of amino acids;ko00260//Glycine, serine and threonine metabolism	K01620	-	-	-
Os04g0516701	0.14	0.13	0.4	0	0	0	0	0	0	0	0	0	-	Os04g0516701 [Oryza sativa Japonica Group]	-	-	-	-	-	-	-
Os04g0516900	0	0.57	0.06	0	0	0	0.11	0	0.25	0	0	0	-	PREDICTED: uncharacterized protein LOC4336405 [Oryza sativa Japonica Group]	-	-	-	-	-	-	-
Os04g0517000	1.46	2.89	2.81	1.33	1.02	1.05	10.51	15.84	11.42	9.19	18.18	8.29	-	OSJNBa0073E02.5 [Oryza sativa Japonica Group]	-	-	-	-	-	GO:0005488//binding	-
Os04g0521001	0	0	0	0	0	0	0.12	0	0.12	1.19	1.22	0.75	-	Os04g0521001 [Oryza sativa Japonica Group]	-	-	-	-	-	-	-
Os04g0521100	0.22	0.28	0.29	0.17	0.29	0.27	119.43	135.48	113.03	359.55	444.16	338.91	PIP2-3	PREDICTED: probable aquaporin PIP2-3 [Oryza sativa Japonica Group]	-	-	-	-	GO:0016020//membrane;GO:0005911//cell-cell junction;GO:0044444//cytoplasmic part;GO:0043227//membrane-bounded organelle;GO:0044424//intracellular part;GO:0031967//organelle envelope;GO:0030054//cell junction;GO:0009526//plastid envelope;GO:0005623//cell;GO:0044425//membrane part;GO:0044446//intracellular organelle part;GO:0005622//intracellular;GO:0043226//organelle;GO:0044422//organelle part;GO:…	GO:0022891//substrate-specific transmembrane transporter activity;GO:0022857//transmembrane transporter activity;GO:0005215//transporter activity;GO:0022892//substrate-specific transporter activity;GO:0005372//water transmembrane transporter activity	GO:0050896//response to stimulus;GO:1902578//single-organism localization;GO:0006950//response to stress;GO:0006810//transport;GO:0042044//fluid transport;GO:0044699//single-organism process;GO:0044765//single-organism transport;GO:0051234//establishment of localization;GO:0051179//localization
Os04g0523500	0.24	0.5	0.35	0.1	0.08	0.14	1.6	1.44	1.45	0.68	0.66	0.42	CKX8	PREDICTED: cytokinin dehydrogenase 8 isoform X2 [Oryza sativa Japonica Group]	Metabolism	Metabolism of terpenoids and polyketides	ko00908//Zeatin biosynthesis	K00279	-	GO:0097159//organic cyclic compound binding;GO:1901363//heterocyclic compound binding;GO:0016491//oxidoreductase activity;GO:0005488//binding;GO:0003824//catalytic activity;GO:1901265//nucleoside phosphate binding;GO:0016616//oxidoreductase activity, acting on the CH-OH group of donors, NAD or NADP as acceptor;GO:0016645//oxidoreductase activity, acting on the CH-NH group of donors;GO:0000166//nu…	GO:0044237//cellular metabolic process;GO:0006725//cellular aromatic compound metabolic process;GO:0044699//single-organism process;GO:0044710//single-organism metabolic process;GO:0008152//metabolic process;GO:0009987//cellular process
Os04g0524700	0	0	0	0.31	0.22	0	0.29	0.12	0	0	0.12	0	-	Os04g0524700 [Oryza sativa Japonica Group]	-	-	-	-	-	-	-
Os04g0526200	0.02	0.04	0	0.16	0.2	0.12	0.11	0.09	0.02	0.05	0.16	0.11	Os02g0780600	Os04g0526200, partial [Oryza sativa Japonica Group]	Genetic Information Processing	Translation	ko03015//mRNA surveillance pathway	K00565	-	-	-
Os04g0528651	0	0	0	0	0	0	0.1	0.08	0.16	0	0	0	-	Os04g0528651 [Oryza sativa Japonica Group]	-	-	-	-	-	-	-
Os04g0529100	1.95	1.7	1.91	1.6	1.32	1.67	10.62	9.47	8.14	23.07	17.37	25.49	ERF054	Os04g0529100 [Oryza sativa Japonica Group]	-	-	-	-	GO:0005622//intracellular;GO:0043227//membrane-bounded organelle;GO:0044464//cell part;GO:0044424//intracellular part;GO:0043229//intracellular organelle;GO:0043231//intracellular membrane-bounded organelle;GO:0043226//organelle;GO:0005623//cell	GO:0001071//nucleic acid binding transcription factor activity	GO:0006725//cellular aromatic compound metabolic process;GO:0034645//cellular macromolecule biosynthetic process;GO:0010467//gene expression;GO:1901362//organic cyclic compound biosynthetic process;GO:0009059//macromolecule biosynthetic process;GO:0009058//biosynthetic process;GO:0046483//heterocycle metabolic process;GO:0044238//primary metabolic process;GO:1901360//organic cyclic compound metab…
Os04g0531800	0.67	0.81	0.59	0.94	0.71	0.99	0.17	0.21	0.14	0.05	0.02	0.05	-	Os04g0531800 [Oryza sativa Japonica Group]	-	-	-	-	-	-	-
Os04g0532800	0.97	1.57	0.97	1.33	2.77	1.69	10.77	10.49	10.84	5.63	5.35	4.97	LAF1	PREDICTED: transcription factor LAF1 [Oryza sativa Japonica Group]	-	-	-	-	-	-	-
Os04g0538400	0.76	0.39	0.49	0.52	0.27	0.58	2.06	1.32	1.65	4.23	5.03	3.65	Os04g0538400	Os04g0538400, partial [Oryza sativa Japonica Group]	-	-	-	-	GO:0043227//membrane-bounded organelle;GO:0044464//cell part;GO:0043226//organelle;GO:0005623//cell;GO:0005622//intracellular;GO:0043231//intracellular membrane-bounded organelle;GO:0043229//intracellular organelle;GO:0044424//intracellular part	-	-
Os04g0540200	1.74	2.85	2	1.05	1.02	0.7	9.24	9.49	10.23	10.56	8.91	10.17	BBX21	PREDICTED: B-box zinc finger protein 20 isoform X2 [Oryza sativa Japonica Group]	-	-	-	-	-	-	-
Os04g0543900	7.16	8.2	7.09	5.59	4.9	6.38	19.52	22.66	22.19	60.85	30.07	55.23	GDH2	PREDICTED: glutamate dehydrogenase 2 [Oryza sativa Japonica Group]	Metabolism	Energy metabolism;Amino acid metabolism;Global and Overview	ko01100//Metabolic pathways;ko01200//Carbon metabolism;ko00250//Alanine, aspartate and glutamate metabolism;ko00910//Nitrogen metabolism;ko00220//Arginine biosynthesis	K00261	-	-	-
Os04g0549800	0	0	0	0	0	0	1.15	0.62	0.54	0.21	0.08	0.07	ERF034	OSJNBb0034G17.3 [Oryza sativa Japonica Group]	-	-	-	-	-	-	-
Os04g0556600	20.83	18.36	21.03	21.52	20.13	18.57	13.05	8.57	12.75	6.41	4.99	5.61	CISZOG1	PREDICTED: cis-zeatin O-glucosyltransferase 1 [Oryza sativa Japonica Group]	Metabolism	Metabolism of terpenoids and polyketides	ko00908//Zeatin biosynthesis	K13495	-	GO:0003824//catalytic activity;GO:0016757//transferase activity, transferring glycosyl groups;GO:0016740//transferase activity	-
Os04g0558900	1.14	1.33	1.41	0.89	0.48	0.54	0.04	0.04	0	0.02	0	0.04	SBT1.2	PREDICTED: subtilisin-like protease SBT1.8 [Oryza sativa Japonica Group]	-	-	-	-	-	-	-
Os04g0561500	7.33	13.58	10.54	33.32	35.12	29.72	6.99	6.69	5.29	7.42	7.53	7.53	Prep	PREDICTED: prolyl endopeptidase [Oryza sativa Japonica Group]	-	-	-	-	-	-	-
Os04g0565900	1.33	1.88	1.5	0.54	1.04	0.73	6.42	7	7.06	16.43	11.02	13.04	BHLH111	OSIGBa0158F05.9 [Oryza sativa Indica Group]	-	-	-	-	-	-	-
Os04g0567200	0	0	0	0	0	0	1.2	1.25	1.3	4.33	3	2.24	ALMT10	PREDICTED: aluminum-activated malate transporter 10 [Oryza sativa Japonica Group]	-	-	-	-	-	-	-
Os04g0573000	43.96	46.51	45.54	20.46	16.01	19.14	1.27	1.68	1.75	0.77	0.29	0.92	Os04g0573000	OSJNBa0019K04.6 [Oryza sativa Japonica Group]	-	-	-	-	-	-	-
Os04g0576500	22.33	19.87	21.35	50.81	48.03	39.34	36.94	41.79	34.88	34.19	39.95	37.85	-	PREDICTED: uncharacterized protein LOC4336738 [Oryza sativa Japonica Group]	-	-	-	-	-	-	-
Os04g0580800	1.18	3.84	3.1	0.87	0.98	1.52	62.66	39.6	63.58	53.36	36.53	52.68	ATL41	PREDICTED: E3 ubiquitin-protein ligase EL5-like [Oryza brachyantha]	-	-	-	-	-	-	-
Os04g0583200	0.52	0.19	0.92	0.68	0.38	0.65	9.25	10.1	18.31	53.91	25.26	52.69	-	Os04g0583200 [Oryza sativa Japonica Group]	-	-	-	-	-	-	-
Os04g0584201	1.41	1.42	1.47	1.02	1.14	1	0.35	0.36	0.61	1.57	1.32	0.95	-	Os04g0584100 [Oryza sativa Japonica Group]	-	-	-	-	-	-	-
Os04g0585900	4.4	7.54	8.95	2.4	2.58	2.46	9	6.66	10.83	4.03	2.13	6.2	-	OSJNBa0013K16.14 [Oryza sativa Japonica Group]	-	-	-	-	-	-	-
Os04g0586000	41.14	51.82	68.86	21.46	20.57	19.58	72	65.13	97.06	51.7	55.85	56.09	-	PREDICTED: ELMO domain-containing protein E-like [Phoenix dactylifera]	-	-	-	-	-	-	-
Os04g0601800	9.54	9.11	11.4	31.32	26.56	21.59	0.83	1.06	1.87	0.54	0.92	0.21	MORF2	PREDICTED: multiple organellar RNA editing factor 2, chloroplastic isoform X1 [Oryza sativa Japonica Group]	-	-	-	-	GO:0009536//plastid;GO:0044464//cell part;GO:0043231//intracellular membrane-bounded organelle;GO:0005623//cell;GO:0043227//membrane-bounded organelle;GO:0044424//intracellular part;GO:0043226//organelle;GO:0043229//intracellular organelle;GO:0005622//intracellular;GO:0044444//cytoplasmic part;GO:0005737//cytoplasm	-	GO:0016043//cellular component organization;GO:0006996//organelle organization;GO:0009987//cellular process;GO:0071840//cellular component organization or biogenesis
Os04g0609300	0	0	0	0	0	0	20.38	17.9	31.36	14.3	8.34	12.03	HST	PREDICTED: shikimate O-hydroxycinnamoyltransferase [Oryza sativa Japonica Group]	-	-	-	-	-	-	-
Os04g0610500	11.21	11.89	9.3	27.82	25.55	22.28	0.99	1.99	1.85	0.67	1.36	1.13	MAP1B	PREDICTED: methionine aminopeptidase 1B, chloroplastic [Oryza sativa Japonica Group]	-	-	-	-	-	-	-
Os04g0611000	0.49	0.29	0.28	0.8	0.91	0.94	0.17	0.09	0.14	0.13	0.09	0.09	-	Os04g0611000 [Oryza sativa Japonica Group]	-	-	-	-	-	-	-
Os04g0611200	11.84	10.83	13.11	7.05	7.95	6.6	3.09	2.95	2.75	1.08	1.72	1.38	CER26L	PREDICTED: protein ECERIFERUM 26-like [Oryza sativa Japonica Group]	-	-	-	-	-	-	-
Os04g0617700	4.7	5.32	4.26	2.28	1.59	2.79	3.55	2.83	3.45	2.35	1.65	2.73	-	Os04g0617700, partial [Oryza sativa Japonica Group]	-	-	-	-	-	-	-
Os04g0617900	0	0.16	0.32	0.29	0	0.29	0	0	0.06	0.38	0.17	0.27	Os04g0617900	Os04g0617900 [Oryza sativa Japonica Group]	-	-	-	-	-	-	-
Os04g0635000	1.51	3.26	1.4	0.7	0.34	0.82	68.35	25.74	88.65	53.67	18.93	53.17	-	PREDICTED: uncharacterized protein LOC4337129 [Oryza sativa Japonica Group]	-	-	-	-	-	-	-
Os04g0635700	6.86	8.9	7	21.48	13.85	13.3	0.74	1.45	0.51	1.83	1.52	1.51	-	H0410G08.9 [Oryza sativa Indica Group]	-	-	-	-	-	-	-
Os04g0636400	1.26	2.11	1.71	0.85	0.86	0.74	22.68	22.06	24.98	18.39	15.88	19.82	ENDO1	PREDICTED: endonuclease 1 [Oryza sativa Japonica Group]	-	-	-	-	-	-	-
Os04g0639000	0.19	0.42	0.35	0.28	0.21	0.58	6.3	6.78	7.58	3.53	2.37	2.52	-	Os04g0639000 [Oryza sativa Japonica Group]	-	-	-	-	-	-	-
Os04g0639100	0.87	1.39	1.31	3.08	2.48	2.61	23.81	34.09	29.24	17.62	16.31	13.91	-	Os04g0639100 [Oryza sativa Japonica Group]	-	-	-	-	-	-	-
Os04g0646050	1.02	0.31	0	0.68	0.63	0.35	1.62	1.67	0.82	0.28	0.06	0.63	-	Os04g0646050 [Oryza sativa Japonica Group]	-	-	-	-	-	-	-
Os04g0650700	417.1	780.8	831.16	167.94	107.4	188.55	38.77	32.28	49.65	17.26	18.25	19.01	At3g16150	PREDICTED: probable isoaspartyl peptidase/L-asparaginase 2 [Oryza sativa Japonica Group]	-	-	-	-	-	-	-
Os04g0650750	98.45	194.47	210.6	37.82	28.93	54.77	14.64	5.41	14.95	2.53	4.63	4.1	-	Os04g0650750 [Oryza sativa Japonica Group]	-	-	-	-	-	-	-
Os04g0652600	0.89	1.11	0.85	1.59	1.27	1.41	1.33	1.16	0.81	2.5	2.32	2.81	At1g28120	OSIGBa0113E10.15 [Oryza sativa Indica Group]	-	-	-	-	-	-	-
Os04g0659300	0.4	0.41	0.9	0.4	0.19	0.47	297.28	401.13	222.93	1367.58	1405.58	1093.33	CRRSP38	PREDICTED: cysteine-rich repeat secretory protein 38 [Oryza sativa Japonica Group]	-	-	-	-	-	-	-
Os04g0661100	1.83	3.39	3.39	2.14	1.68	2.3	2.33	4.16	3.17	1.61	1.3	0.69	-	H0112G12.8 [Oryza sativa Indica Group]	-	-	-	-	-	-	-
Os04g0664500	0	0	0	0	0	0	0.42	0.28	0.17	2.12	0.94	1.08	ACT-2	Os04g0664500 [Oryza sativa Japonica Group]	-	-	-	-	-	-	-
Os04g0664900	0	0	0	0	0	0	33.43	31.58	30.5	75.08	73.61	66.29	CIN5	Os04g0664900 [Oryza sativa Japonica Group]	Metabolism	Global and Overview;Carbohydrate metabolism	ko01100//Metabolic pathways;ko00500//Starch and sucrose metabolism;ko00052//Galactose metabolism	K01193	GO:0030312//external encapsulating structure;GO:0044424//intracellular part;GO:0043226//organelle;GO:0071944//cell periphery;GO:0043229//intracellular organelle;GO:0005623//cell;GO:0043227//membrane-bounded organelle;GO:0005622//intracellular;GO:0044464//cell part;GO:0043231//intracellular membrane-bounded organelle;GO:0005576//extracellular region	GO:0090599//alpha-glucosidase activity;GO:0016798//hydrolase activity, acting on glycosyl bonds;GO:0016787//hydrolase activity;GO:0004558//alpha-1,4-glucosidase activity;GO:0003824//catalytic activity;GO:0004553//hydrolase activity, hydrolyzing O-glycosyl compounds;GO:0015926//glucosidase activity	GO:0008152//metabolic process;GO:0044238//primary metabolic process
Os04g0669450	0.39	0.5	0.68	0	0.27	0	0	0.67	0.51	0	0.25	0	-	Os04g0669450, partial [Oryza sativa Japonica Group]	-	-	-	-	-	-	-
Os04g0671100	11.38	17.1	18.66	7.62	7.39	7.92	24.97	24.73	35.95	21.14	14.98	20.83	Os04g0671100	PREDICTED: probable adenylate kinase 6, chloroplastic [Oryza sativa Japonica Group]	Metabolism	Global and Overview;Nucleotide metabolism	ko01100//Metabolic pathways;ko01110//Biosynthesis of secondary metabolites;ko01130//Biosynthesis of antibiotics;ko00230//Purine metabolism	K00939	-	-	-
Os04g0674600	0	0	0	0.05	0	0.02	0.28	0.26	0.17	0.07	0.05	0.04	YSL10	Os04g0674600, partial [Oryza sativa Japonica Group]	-	-	-	-	-	-	-
Os04g0679400	2.49	2	1.38	6.07	3.41	3.08	889.34	907.51	833.65	1552.52	1303.41	1548.3	TSJT1	PREDICTED: stem-specific protein TSJT1 [Oryza sativa Japonica Group]	-	-	-	-	-	-	-
Os04g0680400	48.08	68.02	70.46	21.16	23.91	27.88	65.51	56.04	80.05	26.17	17.48	28.8	ALN	Os04g0680400 [Oryza sativa Japonica Group]	Metabolism	Nucleotide metabolism;Global and Overview	ko01100//Metabolic pathways;ko01120//Microbial metabolism in diverse environments;ko00230//Purine metabolism	K01466	GO:0043227//membrane-bounded organelle;GO:0043226//organelle;GO:0043231//intracellular membrane-bounded organelle;GO:0043229//intracellular organelle;GO:0005622//intracellular;GO:0044424//intracellular part;GO:0005623//cell;GO:0044464//cell part	GO:0016812//hydrolase activity, acting on carbon-nitrogen (but not peptide) bonds, in cyclic amides;GO:0043169//cation binding;GO:0003824//catalytic activity;GO:0005488//binding;GO:0046872//metal ion binding;GO:0016787//hydrolase activity;GO:0046914//transition metal ion binding;GO:0043167//ion binding;GO:0016810//hydrolase activity, acting on carbon-nitrogen (but not peptide) bonds	GO:0009605//response to external stimulus;GO:0009987//cellular process;GO:0031668//cellular response to extracellular stimulus;GO:0071704//organic substance metabolic process;GO:1901360//organic cyclic compound metabolic process;GO:0043603//cellular amide metabolic process;GO:0010135//ureide metabolic process;GO:0008152//metabolic process;GO:0007154//cell communication;GO:0034641//cellular nitrog…
Os04g0682600	0.93	1.23	1.27	1.04	1.27	1.28	3.21	3.77	3.86	1.88	1.41	1.94	TY3B-I	Os04g0682600, partial [Oryza sativa Japonica Group]	-	-	-	-	-	-	-
Os04g0684900	1.06	5.25	2.34	0.18	0.41	0.75	162.26	62.43	58.9	46.34	11.31	110.78	CAF1-11	PREDICTED: probable CCR4-associated factor 1 homolog 11 [Oryza sativa Japonica Group]	Genetic Information Processing	Folding, sorting and degradation	ko03018//RNA degradation	K12581	GO:0005622//intracellular;GO:0043229//intracellular organelle;GO:0043231//intracellular membrane-bounded organelle;GO:0005623//cell;GO:0043226//organelle;GO:0043227//membrane-bounded organelle;GO:0044464//cell part;GO:0044424//intracellular part	-	-
Os04g0686650	5.39	5.5	3.32	6.6	5.88	7.22	13.51	11.54	11.79	4.85	3.6	5.83	HT1	Os04g0686650 [Oryza sativa Japonica Group]	-	-	-	-	-	-	-
Os04g0686800	0.05	0.14	0.25	0.37	0.42	0.16	0.34	0.34	0.65	1.04	2.03	0.98	Os04g0686800	PREDICTED: vacuolar iron transporter homolog 5 [Oryza sativa Japonica Group]	-	-	-	-	-	-	GO:0009987//cellular process;GO:0042221//response to chemical;GO:0050896//response to stimulus;GO:0070887//cellular response to chemical stimulus;GO:0010035//response to inorganic substance;GO:0051716//cellular response to stimulus
Os04g0687800	1.62	1.85	1.84	1.4	1.17	1.14	4.43	3.86	6.47	2.6	1.34	2.3	At1g25270	PREDICTED: WAT1-related protein At1g68170 [Oryza sativa Japonica Group]	-	-	-	-	-	-	-
Os04g0689500	10.38	18.17	10.01	3.27	4.41	7.48	205.99	230.09	242.75	147.24	196.86	128.86	-	Os04g0689500, partial [Oryza sativa Japonica Group]	-	-	-	-	-	-	-
Os04g0691400	0.66	0.85	1.14	2.46	1.8	1.5	10.76	12.49	14.11	12.12	9.65	9.42	NPF5.13	Os04g0691400 [Oryza sativa Japonica Group]	-	-	-	-	-	-	-
Os05g0103800	0.6	0.27	0.65	1.68	1.11	1.02	2.07	3.59	6.18	6.33	10.62	10.85	-	Os05g0103800, partial [Oryza sativa Japonica Group]	-	-	-	-	-	-	-
Os05g0106650	0	0.36	0	0	0	0	0	0	0	0.19	0.1	0.28	-	Os05g0106650, partial [Oryza sativa Japonica Group]	-	-	-	-	-	-	-
Os05g0109825	0.57	0.28	0.23	0	0	0	9.25	4.49	2.03	2.07	2.25	10.36	-	Os05g0109825, partial [Oryza sativa Japonica Group]	-	-	-	-	-	-	-
Os05g0111300	169.19	147.91	217.89	210.62	240.66	206.98	922.39	1008.7	1097.3	450.4	362.96	527.31	MT2C	PREDICTED: metallothionein-like protein 2C [Oryza sativa Japonica Group]	-	-	-	-	-	-	-
Os05g0113300	7.24	5.63	7.33	4.86	6.24	5.44	0.18	0.15	0.33	1.03	1.25	0.71	CHX20	PREDICTED: cation/H(+) antiporter 20 [Oryza sativa Japonica Group]	-	-	-	-	GO:0031224//intrinsic component of membrane;GO:0044425//membrane part;GO:0016020//membrane	GO:0022857//transmembrane transporter activity;GO:0015077//monovalent inorganic cation transmembrane transporter activity;GO:0022890//inorganic cation transmembrane transporter activity;GO:0008324//cation transmembrane transporter activity;GO:0005215//transporter activity;GO:0022891//substrate-specific transmembrane transporter activity;GO:0022892//substrate-specific transporter activity;GO:00150…	GO:0051234//establishment of localization;GO:0044763//single-organism cellular process;GO:0006812//cation transport;GO:0044699//single-organism process;GO:1902578//single-organism localization;GO:0006818//hydrogen transport;GO:0051179//localization;GO:0006811//ion transport;GO:0044765//single-organism transport;GO:0006810//transport;GO:0015992//proton transport;GO:0009987//cellular process;GO:001…
Os05g0114400	0.38	0.57	0.94	0.19	0.07	0.06	66.77	72.18	44.61	113.22	86.67	94.88	ZAT12	PREDICTED: zinc finger protein ZAT12 [Oryza sativa Japonica Group]	-	-	-	-	-	-	-
Os05g0121850	0.14	0.9	0.34	0.51	0.28	0.52	5.63	7.17	5.07	2.37	4.81	1.56	-	Os05g0121850 [Oryza sativa Japonica Group]	-	-	-	-	-	-	-
Os05g0128100	9.3	7.55	7.86	34.63	30.97	26.23	0.55	0.29	0.71	0.61	0.56	0.89	-	Os05g0128100 [Oryza sativa Japonica Group]	-	-	-	-	-	-	-
Os05g0130300	42.24	41.52	40.92	22.97	22.44	16.3	4.59	5.17	6.54	3.45	3.39	6.87	-	PREDICTED: uncharacterized protein LOC9266317 [Oryza sativa Japonica Group]	-	-	-	-	-	-	-
Os05g0131500	0.4	0.67	0.26	2.1	1.4	1.05	0	0	0	0	0	0.03	Os05g0131500	Os05g0131500 [Oryza sativa Japonica Group]	-	-	-	-	-	-	-
Os05g0140100	2.59	2.69	1.88	0.35	0.91	1.79	37.86	43	43.5	25.91	31.09	27.05	MYB86	PREDICTED: transcription factor MYB28 [Oryza sativa Japonica Group]	-	-	-	-	-	-	-
Os05g0147500	8.65	8.82	7.59	20.62	17.36	12.87	3.29	3.41	3.84	2.1	2.11	2.25	DEGP2	PREDICTED: protease Do-like 2, chloroplastic isoform X1 [Oryza sativa Japonica Group]	-	-	-	-	-	-	-
Os05g0149000	1.76	2.04	0.93	0.25	0.19	0.51	5.45	2.55	4.95	3.6	1.43	2.09	-	pectinesterase inhibitor domain containing protein precursor [Zea mays]	-	-	-	-	-	-	-
Os05g0157300	1.51	1.47	1.6	4.81	2.95	3.4	1.52	2.18	1.35	1.17	1.15	0.9	-	4Fe-4S ferredoxin, iron-sulfur binding protein [Zea mays]	-	-	-	-	-	-	-
Os05g0165200	0	0.07	0.14	0.07	0.08	0	4.49	3.43	4.01	1.94	1.72	1.23	-	Os05g0165200 [Oryza sativa Japonica Group]	-	-	-	-	-	-	-
Os05g0170300	0.04	0.05	0	0.16	0.02	0	0	0	0	0.31	0	0.94	GSO1	Os05g0170300 [Oryza sativa Japonica Group]	-	-	-	-	-	-	-
Os05g0177900	0	0	0	0	0	0	0.28	0.23	0.39	0	0	0	-	Os05g0177900 [Oryza sativa Japonica Group]	-	-	-	-	-	-	-
Os05g0178000	0	0	0	0	0	0	0	0	0	0.1	0.19	0.17	RPT3	Os05g0178000 [Oryza sativa Japonica Group]	-	-	-	-	-	-	-
Os05g0179100	8.45	6.07	6.75	5.72	5.62	4.68	10.95	15.84	14.82	28.82	37.23	23.89	-	BnaC08g47130D [Brassica napus]	-	-	-	-	-	-	-
Os05g0179450	3.26	4.64	6.01	0.27	1.69	2.57	6.34	11.21	19.08	3.34	9.89	3.1	-	Os05g0179450, partial [Oryza sativa Japonica Group]	-	-	-	-	-	-	-
Os05g0179950	1.26	1.63	1.96	2.14	1.22	1.22	1.02	0.82	1.36	3.67	2.27	2.24	UGT75L6	PREDICTED: cyanidin 3-O-rutinoside 5-O-glucosyltransferase-like [Oryza sativa Japonica Group]	-	-	-	-	-	GO:0016740//transferase activity;GO:0003824//catalytic activity;GO:0016757//transferase activity, transferring glycosyl groups	-
Os05g0186300	18.29	18.11	16.02	18.52	14.82	12.1	56.93	45.49	40.76	93.26	84.99	114.48	ME6	PREDICTED: NADP-dependent malic enzyme, chloroplastic-like [Oryza sativa Japonica Group]	Metabolism	Carbohydrate metabolism;Global and Overview;Energy metabolism	ko01100//Metabolic pathways;ko01120//Microbial metabolism in diverse environments;ko01200//Carbon metabolism;ko00620//Pyruvate metabolism;ko00710//Carbon fixation in photosynthetic organisms	K00029	-	-	-
Os05g0202800	154.76	275.21	275.4	176.37	156.82	198.48	1.59	2.25	2.73	0.47	0.17	0.46	MT3B	Os05g0202800, partial [Oryza sativa Japonica Group]	-	-	-	-	-	GO:0046872//metal ion binding;GO:0043167//ion binding;GO:0005488//binding;GO:0043169//cation binding;GO:0046914//transition metal ion binding	-
Os05g0204600	30.19	32.45	32.05	26.4	26.02	26.71	0.74	1.1	0.75	0.13	0.27	0.3	BBX22	PREDICTED: B-box zinc finger protein 22 [Oryza sativa Japonica Group]	-	-	-	-	-	-	-
Os05g0205400	0	0	0	0	0	0	0.51	0.52	0.19	2.27	4.5	2.24	-	Os05g0205400 [Oryza sativa Japonica Group]	-	-	-	-	-	-	-
Os05g0211100	5.57	13.39	10.4	35.22	29.67	15.65	8.55	6.55	13.27	8.12	3.34	6.17	CYP51	PREDICTED: obtusifoliol 14-alpha demethylase [Oryza sativa Japonica Group]	Metabolism	Global and Overview;Lipid metabolism	ko01100//Metabolic pathways;ko01110//Biosynthesis of secondary metabolites;ko01130//Biosynthesis of antibiotics;ko00100//Steroid biosynthesis	K05917	-	GO:0016491//oxidoreductase activity;GO:0046872//metal ion binding;GO:0043167//ion binding;GO:0046914//transition metal ion binding;GO:1901363//heterocyclic compound binding;GO:0097159//organic cyclic compound binding;GO:0046906//tetrapyrrole binding;GO:0003824//catalytic activity;GO:0043169//cation binding;GO:0005488//binding	GO:0044699//single-organism process;GO:0044710//single-organism metabolic process;GO:0008152//metabolic process
Os05g0213900	0	0	0	0	0.07	0	52.81	53.7	68.12	139.75	146.15	131.04	-	PREDICTED: serine-aspartate repeat-containing protein C [Oryza sativa Japonica Group]	-	-	-	-	-	-	-
Os05g0217700	72.39	43.78	29.08	263.18	211.34	173.51	8.83	13.44	4.29	6.25	11.07	4.42	BURP7	PREDICTED: BURP domain-containing protein 6 [Oryza sativa Japonica Group]	-	-	-	-	-	-	-
Os05g0217800	1.14	0.67	0.09	10.63	6.03	5.87	0	0	0	0	0	0.09	BURP2	PREDICTED: BURP domain-containing protein 2 [Oryza sativa Japonica Group]	-	-	-	-	-	-	-
Os05g0241200	10.47	12.25	9.75	20.64	21.04	23.88	0.97	1.09	1.36	0.97	1.31	0.71	TPT	PREDICTED: triose phosphate/phosphate translocator TPT, chloroplastic-like [Oryza sativa Japonica Group]	-	-	-	-	-	-	-
Os05g0247100	13.31	10	10.21	67.11	32.99	33.94	141.63	171.95	99.77	750.79	1048	605.97	Chib3H-h	PREDICTED: xylanase inhibitor protein 2-like [Oryza sativa Japonica Group]	-	-	-	-	-	-	-
Os05g0247800	0.1	0.74	0.32	0.34	0.16	0.2	16.46	30.97	11.19	44.48	38.88	48.99	Chib3H-h	PREDICTED: xylanase inhibitor protein 2-like [Oryza sativa Japonica Group]	Metabolism	Carbohydrate metabolism;Global and Overview	ko01100//Metabolic pathways;ko00520//Amino sugar and nucleotide sugar metabolism	K01183	-	-	-
Os05g0269200	0.33	0.26	0.11	0.2	0.09	0.12	1.21	1.09	1.08	2.93	3.8	2.14	SLAH1	PREDICTED: S-type anion channel SLAH4-like [Oryza sativa Japonica Group]	-	-	-	-	-	-	-
Os05g0271900	0.51	0.52	0.47	1.09	0.91	1.04	0.71	1.54	1.53	0.89	1.13	1.01	PCMP-E20	PREDICTED: putative pentatricopeptide repeat-containing protein At1g10330 [Oryza sativa Japonica Group]	-	-	-	-	-	-	-
Os05g0279850	1.73	2.97	2.04	0.39	1.02	1.37	2.18	1.91	1.26	1.01	1.52	1.14	-	Os05g0279850, partial [Oryza sativa Japonica Group]	-	-	-	-	-	-	-
Os05g0307100	1.75	1.81	1.2	3.61	3.98	2.78	1	1.92	1.98	0.55	0.52	1.02	-	Os05g0307100, partial [Oryza sativa Japonica Group]	-	-	-	-	-	-	-
Os05g0307200	0.48	0.35	0.28	0.72	0.68	1.36	0.94	1.01	0.74	1.22	0.85	1.21	PCMP-E23	PREDICTED: pentatricopeptide repeat-containing protein At2g34400 [Oryza sativa Japonica Group]	-	-	-	-	-	-	-
Os05g0312600	7.23	3.01	5.52	3.4	1.49	1.78	43.83	39.67	45.94	39.45	33.47	39.69	CML21	PREDICTED: probable calcium-binding protein CML21 [Oryza sativa Japonica Group]	Organismal Systems	Environmental adaptation	ko04626//Plant-pathogen interaction	K13448	-	GO:0043167//ion binding;GO:0043169//cation binding;GO:0005488//binding;GO:0046872//metal ion binding	GO:0048468//cell development;GO:0000902//cell morphogenesis;GO:0032502//developmental process;GO:0044699//single-organism process;GO:0044767//single-organism developmental process;GO:0030154//cell differentiation;GO:0009987//cellular process;GO:0044763//single-organism cellular process;GO:0048856//anatomical structure development;GO:0000904//cell morphogenesis involved in differentiation;GO:00718…
Os05g0332600	30.92	36.31	42.66	29.06	30.27	27.69	19.23	16.73	26.28	9.75	6.12	8.28	AZG1	PREDICTED: adenine/guanine permease AZG1 [Oryza sativa Japonica Group]	-	-	-	-	-	GO:0022892//substrate-specific transporter activity;GO:0015205//nucleobase transmembrane transporter activity;GO:0022891//substrate-specific transmembrane transporter activity;GO:0005215//transporter activity;GO:0022857//transmembrane transporter activity	GO:0009987//cellular process;GO:1902578//single-organism localization;GO:0051179//localization;GO:0071705//nitrogen compound transport;GO:0051234//establishment of localization;GO:0044699//single-organism process;GO:0006810//transport;GO:0006863//purine nucleobase transport;GO:0071702//organic substance transport;GO:0044765//single-organism transport;GO:0044763//single-organism cellular process;G…
Os05g0332801	13.45	13.96	14.02	12.85	11.15	14.37	7.83	7.19	10.07	3.63	2.1	4.13	-	Os05g0332801, partial [Oryza sativa Japonica Group]	-	-	-	-	-	-	-
Os05g0334750	3.42	4.07	4.92	1.84	3.64	2.73	7.91	5.12	8.04	3.16	2.85	2.76	CIPK22	PREDICTED: CBL-interacting protein kinase 22 [Oryza sativa Japonica Group]	-	-	-	-	-	-	-
Os05g0339300	0.07	0	0	0	0.04	0.19	0.94	1.62	1.37	0.56	0.34	0.69	-	Os05g0339300, partial [Oryza sativa Japonica Group]	-	-	-	-	-	-	-
Os05g0342000	1.31	0.79	0.67	2.68	2.28	2.82	4.8	7.93	8.52	6.6	10.25	7.19	WUN1	Os05g0342000, partial [Oryza sativa Japonica Group]	-	-	-	-	-	-	-
Os05g0344200	3.82	4.36	1.53	17.99	16.63	13.91	158.22	187.2	244.85	423.91	317.16	386.57	ERD15	PREDICTED: protein EARLY RESPONSIVE TO DEHYDRATION 15 [Oryza sativa Japonica Group]	-	-	-	-	-	-	-
Os05g0355400	0.27	0.41	1.18	3.3	2.84	3.02	24.32	24.15	21.5	28.56	16.61	28.23	-	PREDICTED: universal stress protein A-like protein [Oryza sativa Japonica Group]	-	-	-	-	-	-	-
Os05g0381500	35.05	37.3	30.81	35.52	33.15	33.66	1.27	1.8	1.75	0.6	0.58	0.72	-	Os05g0381500, partial [Oryza sativa Japonica Group]	-	-	-	-	-	-	-
Os05g0387200	19.86	16.73	15.03	38.62	34.33	33.15	9.84	10.77	11.05	7.66	9.78	8.06	SQD1	PREDICTED: UDP-sulfoquinovose synthase, chloroplastic [Oryza sativa Japonica Group]	Metabolism	Lipid metabolism;Carbohydrate metabolism	ko00520//Amino sugar and nucleotide sugar metabolism;ko00561//Glycerolipid metabolism	K06118	-	-	-
Os05g0406150	0.09	0.4	0.06	0.12	0.22	0.21	0.21	0.22	0.09	0	0.03	0.05	-	Os05g0406150 [Oryza sativa Japonica Group]	-	-	-	-	-	-	-
Os05g0407100	17.7	23.05	28.94	35.93	43.79	51.89	36.28	35.99	18.75	13.65	16.36	14.13	-	Os05g0407100 [Oryza sativa Japonica Group]	-	-	-	-	-	-	-
Os05g0409500	21.53	24.42	28.08	19.06	19.15	15.75	4.12	3.47	6.11	1.31	0.57	1.42	At5g07050	Os05g0409500 [Oryza sativa Japonica Group]	-	-	-	-	-	-	-
Os05g0410750	0.03	0.03	0.05	0.14	0.04	0	1.79	1.76	2.33	1.06	0.64	0.83	-	Os05g0410750, partial [Oryza sativa Japonica Group]	-	-	-	-	-	-	-
Os05g0414750	0	0.22	0.24	0	0	0	0.21	0.34	1.5	0	0	0	-	Os05g0414750 [Oryza sativa Japonica Group]	-	-	-	-	-	-	-
Os05g0429500	42.99	44.4	41.62	119.6	118.44	113.09	0.86	0.84	1.26	0.42	0	0.29	cmbl	Os05g0429500, partial [Oryza sativa Japonica Group]	-	-	-	-	-	-	-
Os05g0429751	0	0.05	0	0	0.06	0.04	0.98	0.58	1.2	1.4	2.37	1.92	-	Os05g0429751, partial [Oryza sativa Japonica Group]	-	-	-	-	-	-	-
Os05g0430200	2.92	2.86	2.71	7.22	5.97	5.73	3.8	4.57	4.07	3.94	4.39	3.62	DCK	Os05g0430200, partial [Oryza sativa Japonica Group]	-	-	-	-	-	-	-
Os05g0432200	0.08	0.23	0.08	1.09	0.94	0.86	0.23	0.23	0	0.24	0.25	0.08	SN2	PREDICTED: gibberellin-regulated protein 2 [Oryza sativa Japonica Group]	-	-	-	-	-	-	-
Os05g0438500	1.08	0.83	1.21	0.54	0.24	0.28	62.81	97.12	89.64	62.03	50.85	48.08	IPP	PREDICTED: soluble inorganic pyrophosphatase [Oryza sativa Japonica Group]	Metabolism	Energy metabolism	ko00190//Oxidative phosphorylation	K01507	-	-	-
Os05g0438600	1.16	1.73	1.98	1.54	1.34	0.95	0.73	0.77	1.06	2.64	1.17	1.9	-	Os05g0438600, partial [Oryza sativa Japonica Group]	Metabolism	Energy metabolism;Carbohydrate metabolism;Global and Overview	ko01100//Metabolic pathways;ko01110//Biosynthesis of secondary metabolites;ko01130//Biosynthesis of antibiotics;ko01120//Microbial metabolism in diverse environments;ko01200//Carbon metabolism;ko00010//Glycolysis / Gluconeogenesis;ko00710//Carbon fixation in photosynthetic organisms;ko00051//Fructose and mannose metabolism;ko00030//Pentose phosphate pathway	K03841	GO:0005623//cell;GO:0044464//cell part;GO:0005737//cytoplasm;GO:0044444//cytoplasmic part;GO:0005622//intracellular;GO:0044424//intracellular part	GO:0016791//phosphatase activity;GO:0016787//hydrolase activity;GO:0050308//sugar-phosphatase activity;GO:0019203//carbohydrate phosphatase activity;GO:0016788//hydrolase activity, acting on ester bonds;GO:0042578//phosphoric ester hydrolase activity;GO:0003824//catalytic activity	GO:0044260//cellular macromolecule metabolic process;GO:0005976//polysaccharide metabolic process;GO:0009987//cellular process;GO:0071704//organic substance metabolic process;GO:1901700//response to oxygen-containing compound;GO:0044262//cellular carbohydrate metabolic process;GO:0042221//response to chemical;GO:0044723//single-organism carbohydrate metabolic process;GO:0044264//cellular polysacc…
Os05g0439000	5.08	4.32	4.23	3.09	1.47	1.39	9.48	8.34	8.53	11.36	8.14	8.82	ATL72	PREDICTED: RING-H2 finger protein ATL72 [Oryza sativa Japonica Group]	-	-	-	-	-	-	-
Os05g0440150	0	0	0	0	0	0	0	0.78	1.03	0	0	0	-	Os05g0440150 [Oryza sativa Japonica Group]	-	-	-	-	-	-	-
Os05g0444200	3.35	6.81	7.16	1.43	1.46	1.66	18.05	13.1	17.7	13.57	7.25	13.04	WIP3	PREDICTED: protein TRANSPARENT TESTA 1 isoform X1 [Oryza sativa Japonica Group]	-	-	-	-	-	-	-
Os05g0445900	1.71	1.75	1.25	3.36	3.31	3.04	1.57	1.69	1.5	1.54	1.3	1.48	ROS1	PREDICTED: protein ROS1 isoform X2 [Oryza sativa Japonica Group]	-	-	-	-	-	-	-
Os05g0446600	1.5	1.66	1.18	3.49	3.72	4	1.81	0.96	1.31	1.38	0.82	1.64	-	Os05g0446600, partial [Oryza sativa Japonica Group]	-	-	-	-	-	-	-
Os05g0446900	9.09	7.7	9.2	5.62	5.45	5.26	4.25	4.35	4.42	2.46	1.52	1.9	GWD3	PREDICTED: phosphoglucan, water dikinase, chloroplastic-like [Setaria italica]	-	-	-	-	-	-	-
Os05g0452151	0.6	0.95	0.73	0.46	0.19	0.26	0.8	0.69	1.55	1.7	0.97	1.62	-	Os05g0452151 [Oryza sativa Japonica Group]	-	-	-	-	-	-	-
Os05g0453300	65.31	69.55	80.21	28.48	32.61	34.33	36.18	35.53	45.16	21.77	22.62	24.58	-	Os05g0453300, partial [Oryza sativa Japonica Group]	-	-	-	-	-	-	-
Os05g0454500	5.82	6.44	7.98	15.14	14.96	12.2	30.11	24.07	29.14	64.26	58.86	56.27	-	PREDICTED: uncharacterized protein LOC4338976 [Oryza sativa Japonica Group]	-	-	-	-	-	-	-
Os05g0458500	0.19	0.2	0.06	0	0	0	0.22	0	0	0	0.9	0	LAC12	PREDICTED: laccase-12/13 [Oryza sativa Japonica Group]	-	-	-	-	-	-	-
Os05g0458600	0	0	0	0.23	0.24	0.19	2.33	1.96	2.77	3.63	1.91	3.54	LAC12	PREDICTED: laccase-12/13 [Oryza sativa Japonica Group]	-	-	-	-	-	-	-
Os05g0466100	0	0	0	0	0	0	1.61	1.87	1.49	0.61	0.33	0.34	COL5	Zinc finger protein CONSTANS-LIKE 5 [Triticum urartu]	-	-	-	-	-	-	-
Os05g0468100	0	0	0	0.03	0.04	0.07	0.12	0.18	0.07	0	0	0	-	Os05g0467900 [Oryza sativa Japonica Group]	-	-	-	-	-	-	-
Os05g0468550	5.4	7.63	4.19	13.14	13.02	15.18	0.75	0.87	0.9	0.46	0.55	0.52	-	Os05g0468550 [Oryza sativa Japonica Group]	-	-	-	-	-	-	-
Os05g0468750	0	0.68	0.19	1.77	1.57	1.15	1.76	2.15	1.6	1.38	0.56	2.03	-	Os05g0468750, partial [Oryza sativa Japonica Group]	-	-	-	-	-	-	-
Os05g0469800	0.88	0.6	0.84	0.17	0.2	0.45	319.43	266.9	230.29	332.49	322.33	400.54	PDC1	PREDICTED: pyruvate decarboxylase 1 [Oryza sativa Japonica Group]	Metabolism	Global and Overview;Carbohydrate metabolism	ko01100//Metabolic pathways;ko01110//Biosynthesis of secondary metabolites;ko01130//Biosynthesis of antibiotics;ko00010//Glycolysis / Gluconeogenesis	K01568	GO:0044424//intracellular part;GO:0044464//cell part;GO:0005737//cytoplasm;GO:0005623//cell;GO:0005622//intracellular;GO:0044444//cytoplasmic part	GO:0016830//carbon-carbon lyase activity;GO:0005488//binding;GO:0043169//cation binding;GO:0046872//metal ion binding;GO:0036094//small molecule binding;GO:0043167//ion binding;GO:0019842//vitamin binding;GO:0016831//carboxy-lyase activity;GO:0016829//lyase activity;GO:0003824//catalytic activity	GO:0006950//response to stress;GO:0050896//response to stimulus
Os05g0470000	3.47	8.25	4.36	1.5	1.87	2.95	85.43	79.41	109.4	63.08	41.33	49.22	ESK1	Os05g0470000, partial [Oryza sativa Japonica Group]	-	-	-	-	-	-	-
Os05g0472400	0	0	0	0	0	0	8.09	11.36	4.26	18.27	16.31	17.58	ZIP9	Os05g0472400, partial [Oryza sativa Japonica Group]	-	-	-	-	-	-	-
Os05g0475400	20.19	16.74	14.27	9.31	3.98	8.7	129.74	152.76	181.13	205.19	157.44	212.62	At3g08860	PREDICTED: alanine--glyoxylate aminotransferase 2 homolog 2, mitochondrial [Oryza sativa Japonica Group]	Metabolism	Global and Overview;Amino acid metabolism	ko01100//Metabolic pathways;ko01110//Biosynthesis of secondary metabolites;ko00270//Cysteine and methionine metabolism;ko00260//Glycine, serine and threonine metabolism;ko00250//Alanine, aspartate and glutamate metabolism;ko00280//Valine, leucine and isoleucine degradation	K00827	-	-	-
Os05g0476700	6.03	8.78	9.45	4.88	3.05	4.1	87.57	47.69	53.87	45.44	24.96	80.77	PUB16	PREDICTED: U-box domain-containing protein 16 [Oryza sativa Japonica Group]	-	-	-	-	-	-	-
Os05g0482501	1.14	0.96	0.61	0.49	1.09	0.42	5.16	1.66	3.99	1.07	0.9	0.3	-	late embryogenesis abundant protein [Medicago truncatula]	-	-	-	-	-	-	-
Os05g0484800	2.6	3.91	3.97	5.17	3.17	3.14	12.87	16.33	14.57	31.62	28.3	28.54	At2g38640	PREDICTED: protein LURP-one-related 8 [Oryza sativa Japonica Group]	-	-	-	-	-	-	-
Os05g0491700	0.87	0.62	0.8	1.29	2.22	2.12	1.02	0.64	0.79	0.57	0.78	0.16	-	Os05g0491700 [Oryza sativa Japonica Group]	-	-	-	-	-	-	-
Os05g0494600	0.35	0.41	0.23	0.3	0.67	0.61	1.36	0.37	0.71	0.19	0.1	0.28	EDL3	PREDICTED: EID1-like F-box protein 3 [Oryza sativa Japonica Group]	-	-	-	-	-	-	-
Os05g0500000	32.13	37.92	47.88	15.91	21.65	25.17	0.75	1.12	0.96	0.2	0.54	0.34	TOGT1	PREDICTED: scopoletin glucosyltransferase [Oryza sativa Japonica Group]	-	-	-	-	-	-	-
Os05g0500101	13.79	14.91	21.91	9.32	6.83	8.54	0.33	0.33	0.37	0.5	0.55	0.34	-	Os05g0500101 [Oryza sativa Japonica Group]	-	-	-	-	-	-	-
Os05g0508900	28.37	25.68	22.37	63.05	60.88	58.84	0	0	0.15	0	0	0.07	-	PREDICTED: photosystem II reaction center W protein, chloroplastic-like [Oryza sativa Japonica Group]	Metabolism	Energy metabolism;Global and Overview	ko01100//Metabolic pathways;ko00195//Photosynthesis	K02721	-	-	-
Os05g0510600	0	0	0	0	0	0	0.78	0.82	0.85	0.46	0.2	0.21	TYDC2	PREDICTED: tyrosine decarboxylase 1 [Oryza sativa Japonica Group]	Metabolism	Global and Overview;Biosynthesis of other secondary metabolites;Amino acid metabolism	ko01100//Metabolic pathways;ko01110//Biosynthesis of secondary metabolites;ko00350//Tyrosine metabolism;ko00950//Isoquinoline alkaloid biosynthesis	K01592	-	-	-
Os05g0514600	1.45	1.96	2.22	0.35	0.58	1.17	0	0.07	0.08	0.11	0.08	0.15	GA2OX1	Os05g0514600 [Oryza sativa Japonica Group]	Metabolism	Global and Overview;Metabolism of terpenoids and polyketides	ko01110//Biosynthesis of secondary metabolites;ko00904//Diterpenoid biosynthesis	K04125	-	GO:0016705//oxidoreductase activity, acting on paired donors, with incorporation or reduction of molecular oxygen;GO:0016491//oxidoreductase activity;GO:0003824//catalytic activity	GO:0044710//single-organism metabolic process;GO:0008152//metabolic process;GO:0044699//single-organism process
Os05g0514800	0	0	0	0	0	0	0	0	0	1.53	2.35	0.43	-	CLE family OsCLE509 protein [Oryza sativa Japonica Group]	-	-	-	-	-	-	-
Os05g0517100	0.06	0.05	0	0.06	0.06	0	0.25	0.1	0.52	1.32	1.31	1.46	OFP4	Os05g0517100 [Oryza sativa Japonica Group]	-	-	-	-	-	-	-
Os05g0519300	4.84	3.97	2.64	6.23	6.76	5.25	0.35	0.64	0.48	2.83	2.22	3.19	-	plant-specific domain TIGR01615 family protein [Zea mays]	-	-	-	-	-	-	-
Os05g0519600	2.22	3.09	2.19	8.55	4.88	3.5	0.6	0.72	1.23	0.88	0.54	0.79	DJ1C	PREDICTED: protein DJ-1 homolog C isoform X1 [Oryza sativa Japonica Group]	-	-	-	-	-	-	-
Os05g0519700	4.5	2.66	2.43	2.93	1.64	1.37	9.44	15.15	8.19	5.19	4.62	5.74	CLPB1	PREDICTED: chaperone protein ClpB1 [Oryza sativa Japonica Group]	-	-	-	-	GO:0044464//cell part;GO:0044444//cytoplasmic part;GO:0009526//plastid envelope;GO:0031975//envelope;GO:0009536//plastid;GO:0044424//intracellular part;GO:0044446//intracellular organelle part;GO:0043229//intracellular organelle;GO:0043226//organelle;GO:0044422//organelle part;GO:0043227//membrane-bounded organelle;GO:0005622//intracellular;GO:0031967//organelle envelope;GO:0005737//cytoplasm;GO:…	GO:0097367//carbohydrate derivative binding;GO:0001882//nucleoside binding;GO:1901363//heterocyclic compound binding;GO:0016818//hydrolase activity, acting on acid anhydrides, in phosphorus-containing anhydrides;GO:0003824//catalytic activity;GO:0032550//purine ribonucleoside binding;GO:0001883//purine nucleoside binding;GO:0016787//hydrolase activity;GO:0097159//organic cyclic compound binding;G…	GO:0044237//cellular metabolic process;GO:0006807//nitrogen compound metabolic process;GO:0042221//response to chemical;GO:0034641//cellular nitrogen compound metabolic process;GO:0050896//response to stimulus;GO:0043604//amide biosynthetic process;GO:0034645//cellular macromolecule biosynthetic process;GO:0044249//cellular biosynthetic process;GO:0044238//primary metabolic process;GO:1901564//or…
Os05g0521600	0.92	1.09	0.58	0.08	0.23	0.43	9.69	12.3	8.06	10.68	7.68	7.76	PME53	PREDICTED: probable pectinesterase 53 [Oryza sativa Japonica Group]	Metabolism	Carbohydrate metabolism;Global and Overview	ko01100//Metabolic pathways;ko00500//Starch and sucrose metabolism;ko00040//Pentose and glucuronate interconversions	K01051	-	-	-
Os05g0521900	1.8	1.97	0.91	0.62	0.27	0.6	2.06	1.99	2.59	1.79	1.99	1.79	IQD31	PREDICTED: protein IQ-DOMAIN 14 [Oryza sativa Japonica Group]	-	-	-	-	-	-	-
Os05g0526700	5.02	5.66	7.43	4.53	4.18	4	0.52	0.8	1.12	0.05	0.12	0.27	At1g64065	harpin-induced 1 domain containing protein (chloroplast) [Oryza sativa Japonica Group]	-	-	-	-	-	-	-
Os05g0528500	0	0	0.12	0.25	0	0	3.39	3.7	1.91	1.17	1.26	0.81	-	Os05g0528500 [Oryza sativa Japonica Group]	-	-	-	-	-	-	-
Os05g0535800	5.57	4.99	5.23	11.62	12.2	10.83	0.42	0.73	0.95	0.4	0.4	0.53	rpsA	Os05g0535800 [Oryza sativa Japonica Group]	Genetic Information Processing	Translation	ko03010//Ribosome	K02945	GO:0043227//membrane-bounded organelle;GO:0044464//cell part;GO:0005622//intracellular;GO:0044424//intracellular part;GO:0005623//cell;GO:0043231//intracellular membrane-bounded organelle;GO:0043229//intracellular organelle;GO:0043226//organelle	-	-
Os05g0537700	0.33	0.27	0.14	0.04	0.04	0	0.17	0.14	0.08	0.03	0	0.03	-	Os05g0539150, partial [Oryza sativa Japonica Group]	-	-	-	-	-	-	-
Os05g0541100	1.84	2.01	2.39	0.88	0.73	0.71	3.43	6.03	5.16	4.99	4.44	4.5	IQD1	PREDICTED: protein IQ-DOMAIN 1 [Oryza sativa Japonica Group]	-	-	-	-	-	-	-
Os05g0541750	0.13	0.47	0.12	0.39	0.29	0.27	127.33	35.36	92.94	34.01	46.24	34.53	AGPEP3	Os05g0541750, partial [Oryza sativa Japonica Group]	-	-	-	-	-	-	-
Os05g0542150	1.43	1.84	1.38	2.73	3.3	4.14	0.85	1.06	1.1	1.51	1.08	1.48	-	Os05g0542150 [Oryza sativa Japonica Group]	-	-	-	-	-	-	-
Os05g0548900	360.39	268.5	236.3	698.2	689.58	590.87	13.66	15.33	11.78	9.84	18.2	11.72	NMT1	PREDICTED: phosphomethylethanolamine N-methyltransferase [Oryza sativa Japonica Group]	Metabolism	Lipid metabolism	ko00564//Glycerophospholipid metabolism	K05929	-	-	-
Os05g0551801	3.33	1.93	2.58	12.35	13.34	8.27	2.55	2.39	2.34	1.94	2.1	1.81	-	Os05g0551801 [Oryza sativa Japonica Group]	-	-	-	-	-	-	-
Os05g0551900	0	0.29	0	0	0	0	0	0	0	0.34	0	0.3	Os08g0360100	Os05g0551900 [Oryza sativa Japonica Group]	-	-	-	-	-	-	-
Os05g0552800	0.9	3.29	2.88	0.82	0.39	0.42	30.47	6.56	10.19	7.81	1.25	18.73	-	Os05g0552800 [Oryza sativa Japonica Group]	-	-	-	-	-	-	-
Os05g0555600	0.32	0.45	0.18	1.7	1.28	1.14	222.82	296.38	141.42	412.32	304.11	374.9	Os05g0555600	PREDICTED: glutamate synthase 2 [NADH], chloroplastic [Oryza sativa Japonica Group]	Metabolism	Energy metabolism;Amino acid metabolism;Global and Overview	ko01100//Metabolic pathways;ko01110//Biosynthesis of secondary metabolites;ko01130//Biosynthesis of antibiotics;ko01120//Microbial metabolism in diverse environments;ko01230//Biosynthesis of amino acids;ko00250//Alanine, aspartate and glutamate metabolism;ko00910//Nitrogen metabolism	K00264	-	-	-
Os05g0556300	0.83	0.75	0.95	0.41	0.37	0.34	6.71	6.25	4.56	6.23	6.26	7.54	WSD1	PREDICTED: O-acyltransferase WSD1 [Oryza sativa Japonica Group]	-	-	-	-	-	-	-
Os05g0559350	0.41	0.12	0.25	1.12	1.06	0.55	0.49	0.5	0.28	0.34	1.04	0.5	PUB26	PREDICTED: antifreeze protein Maxi-like [Zea mays]	-	-	-	-	-	-	-
Os05g0560000	538.44	976.64	500.17	1252.11	1345.84	1483.88	1.27	1.07	0.67	1.24	0.5	1.68	PSAH	PREDICTED: photosystem I reaction center subunit VI, chloroplastic [Oryza sativa Japonica Group]	Metabolism	Global and Overview;Energy metabolism	ko01100//Metabolic pathways;ko00195//Photosynthesis	K02695	GO:0032991//macromolecular complex;GO:0009522//photosystem I;GO:0043227//membrane-bounded organelle;GO:0044444//cytoplasmic part;GO:0009521//photosystem;GO:0005622//intracellular;GO:0005623//cell;GO:0009579//thylakoid;GO:0043234//protein complex;GO:0034357//photosynthetic membrane;GO:0031224//intrinsic component of membrane;GO:0009532//plastid stroma;GO:0043231//intracellular membrane-bounded org…	-	GO:0008152//metabolic process;GO:0009987//cellular process;GO:0044237//cellular metabolic process
Os05g0560100	0.32	0.18	0.08	0.49	0.35	0.15	0.62	0.85	0.32	1.38	1.19	1.49	ROPGEF8	PREDICTED: rop guanine nucleotide exchange factor 9 [Oryza sativa Japonica Group]	-	-	-	-	-	-	-
Os05g0560500	1.24	1.93	2.92	0.34	0.63	0.34	1.22	1.04	1.38	1.69	1.02	0.62	-	Os01g0674400 [Oryza sativa Japonica Group]	-	-	-	-	-	-	-
Os05g0560750	0	0	0	0.21	1.11	0.38	0	11.02	4.31	4.26	8.21	8.83	-	Os05g0560750 [Oryza sativa Japonica Group]	-	-	-	-	-	-	-
Os05g0562800	1.53	3.97	4.42	1.58	0.85	1.62	34.04	21.57	32.07	25.69	26.33	23.34	-	DUF679 domain membrane protein 7 [Zea mays]	-	-	-	-	-	-	-
Os05g0565400	3.61	4.51	1.87	10.62	7.22	5.16	0.59	0.43	0.62	1.58	0.66	0.65	ycf23	unknown protein [Oryza sativa Japonica Group]	-	-	-	-	-	-	-
Os05g0567300	3.37	2.97	2.45	8.85	5.74	4.61	0.75	0.51	0.96	0.55	0.59	0.64	era	PREDICTED: GTPase Era [Oryza sativa Japonica Group]	-	-	-	-	-	-	-
Os05g0567600	121.52	122.79	203.35	32.05	59.11	62.7	0.31	0.4	0.48	0	0.56	0.26	RL3	PREDICTED: protein RADIALIS-like 3 [Oryza sativa Japonica Group]	-	-	-	-	-	-	-
Os05g0568800	21.19	31.77	28.39	47.34	51.96	41.28	53.89	32.56	73.76	29.26	19.36	20.54	-	PREDICTED: bradykinin-potentiating and C-type natriuretic peptides [Oryza sativa Japonica Group]	-	-	-	-	-	-	-
Os05g0584600	15.25	19.49	14.11	4.73	8.11	9.75	43.61	39.48	41.27	40.15	41.38	44.53	SPCC24B10.10c	PREDICTED: peroxisomal biogenesis factor 6 [Oryza sativa Japonica Group]	-	-	-	-	-	-	-
Os05g0586050	2.23	1.55	1.35	9.7	6.14	5.61	0.54	0.87	0.79	1.41	0.48	0.95	-	Os05g0586050, partial [Oryza sativa Japonica Group]	-	-	-	-	-	-	-
Os05g0588900	3.56	3.51	3.94	1.94	1.61	1.15	12.09	11.86	17.69	11.72	8.74	14.57	SPAC644.07	PREDICTED: AAA-ATPase At3g50940 [Oryza sativa Japonica Group]	-	-	-	-	-	-	-
Os05g0589200	4.86	5.15	4.65	11.77	9.93	11.68	1.8	1.59	1.16	1.06	0.67	0.98	SIGC	Os05g0589200, partial [Oryza sativa Japonica Group]	-	-	-	-	-	-	GO:0010467//gene expression;GO:0044260//cellular macromolecule metabolic process;GO:1901576//organic substance biosynthetic process;GO:0071704//organic substance metabolic process;GO:0044271//cellular nitrogen compound biosynthetic process;GO:0060255//regulation of macromolecule metabolic process;GO:0044249//cellular biosynthetic process;GO:0034641//cellular nitrogen compound metabolic process;GO…
Os05g0591600	0.4	0.58	0.55	0.49	0.39	0.51	2.65	3.53	2.33	1.9	0.95	1.01	LOGL8	PREDICTED: probable cytokinin riboside 5'-monophosphate phosphoribohydrolase LOGL8 [Oryza sativa Japonica Group]	-	-	-	-	-	-	-
Os06g0107100	25.53	22.56	17.68	46.84	45.03	53.17	0.39	0.58	0.51	0.07	0.54	0.16	yjcL	PREDICTED: uncharacterized membrane protein YjcL isoform X2 [Oryza sativa Japonica Group]	-	-	-	-	-	-	-
Os06g0109000	8.8	10.36	6.86	20.37	15.3	18.74	0.5	0.43	0.3	0.2	0.09	0.35	At3g05170	PREDICTED: phosphoglycerate mutase-like protein AT74H [Oryza sativa Japonica Group]	-	-	-	-	-	-	-
Os06g0109300	7.31	8.79	10.14	5.11	4.1	3.71	1.68	0.91	1.81	1.51	1.63	2.01	At3g30340	PREDICTED: WAT1-related protein At3g30340 [Oryza sativa Japonica Group]	-	-	-	-	-	-	-
Os06g0115400	14.74	13.36	13.21	34.7	26.13	22.06	1.4	1.57	1.49	1.31	1.01	0.76	Os06g0115400	PREDICTED: superoxide dismutase [Fe] 1, chloroplastic [Oryza sativa Japonica Group]	Cellular Processes	Transport and catabolism	ko04146//Peroxisome	K04564	-	-	-
Os06g0119100	2.59	2.78	2.32	2.23	2.85	2.1	0.23	0.28	0.63	0.12	0.13	0.06	-	Os06g0119100, partial [Oryza sativa Japonica Group]	-	-	-	-	-	-	-
Os06g0125400	15.17	17.46	17.63	10.61	12.37	12.27	14.7	15.82	16.71	7.83	7.18	7.84	OPT7	PREDICTED: oligopeptide transporter 7 [Oryza sativa Japonica Group]	-	-	-	-	-	-	-
Os06g0126100	0	0	0	0	0	0	0	0	0	0.6	0.15	0.28	-	Os10g0534600, partial [Oryza sativa Japonica Group]	-	-	-	-	-	-	-
Os06g0128600	1.1	1.98	1.71	0.55	0.96	0.72	6.02	4.2	3.47	1.83	1.42	2.28	XBOS36	Os06g0128600 [Oryza sativa Japonica Group]	-	-	-	-	-	-	-
Os06g0128700	5.12	7.57	5.87	2.84	3.27	4.79	21.53	10.97	16.35	7.42	5.07	6.14	XBOS36	Os06g0128700, partial [Oryza sativa Japonica Group]	-	-	-	-	-	-	-
Os06g0131350	3.47	5.75	0	0.01	2.16	4.67	3.01	4.78	9.27	10.55	12.47	12.11	-	Os06g0131350 [Oryza sativa Japonica Group]	-	-	-	-	-	-	-
Os06g0133400	3.2	16.35	16.63	5.23	2.17	5.48	169.55	74.12	69.31	66.66	17.92	166.43	-	Os06g0133400, partial [Oryza sativa Japonica Group]	-	-	-	-	-	-	-
Os06g0136600	66.77	55.63	58.86	139.22	140	118.54	7.24	7.24	6.32	9.59	7.86	8.82	ENO1	PREDICTED: enolase 1 [Oryza sativa Japonica Group]	Metabolism;Genetic Information Processing	Folding, sorting and degradation;Carbohydrate metabolism;Global and Overview	ko01100//Metabolic pathways;ko01110//Biosynthesis of secondary metabolites;ko01130//Biosynthesis of antibiotics;ko01120//Microbial metabolism in diverse environments;ko01200//Carbon metabolism;ko01230//Biosynthesis of amino acids;ko00010//Glycolysis / Gluconeogenesis;ko03018//RNA degradation	K01689	GO:0044424//intracellular part;GO:0005623//cell;GO:0005622//intracellular;GO:0044464//cell part	GO:0003824//catalytic activity;GO:0005488//binding;GO:0016829//lyase activity;GO:0043167//ion binding;GO:0043169//cation binding;GO:0016836//hydro-lyase activity;GO:0046872//metal ion binding;GO:0016835//carbon-oxygen lyase activity	GO:0008152//metabolic process;GO:0044237//cellular metabolic process;GO:0009987//cellular process;GO:0006091//generation of precursor metabolites and energy
Os06g0137600	9.48	9.3	7.66	26.05	19.74	17.26	2.49	2.57	2.5	2.21	2.82	2.23	At4g34730	PREDICTED: probable ribosome-binding factor A, chloroplastic [Oryza sativa Japonica Group]	-	-	-	-	-	-	-
Os06g0142625	0	0	0	0	0	0.56	0	0	2.51	0	0	0	-	Os06g0142625 [Oryza sativa Japonica Group]	-	-	-	-	-	-	-
Os06g0145800	2.03	1.87	2.1	7.7	4.98	3.72	2.15	3.85	2.37	2.18	2.86	2.69	WHY1	PREDICTED: single-stranded DNA-binding protein WHY1, chloroplastic [Oryza sativa Japonica Group]	-	-	-	-	-	-	-
Os06g0146800	3.53	3.43	5.71	5.14	4.85	2.87	9.49	8.61	9.59	26.17	17.49	22.24	-	unknown protein [Oryza sativa Japonica Group]	-	-	-	-	-	-	-
Os06g0147100	12.75	9.39	8.85	43.79	34.29	27.67	4.85	6.51	4.73	14.1	13.71	14.07	-	uncharacterized LOC100276552 precursor [Zea mays]	-	-	-	-	-	-	-
Os06g0149700	0	0	0	0	0	0	0	0	4.87	0	0	0	CYSK	PREDICTED: cysteine synthase-like [Oryza sativa Japonica Group]	Metabolism	Global and Overview;Amino acid metabolism;Energy metabolism	ko01100//Metabolic pathways;ko01110//Biosynthesis of secondary metabolites;ko01130//Biosynthesis of antibiotics;ko01120//Microbial metabolism in diverse environments;ko01200//Carbon metabolism;ko01230//Biosynthesis of amino acids;ko00270//Cysteine and methionine metabolism;ko00920//Sulfur metabolism	K01738	-	-	-
Os06g0158500	0.22	0.24	0.12	0.24	0.19	0.13	2.05	3.06	3.21	14.78	8.09	12.56	-	Os06g0158500 [Oryza sativa Japonica Group]	-	-	-	-	-	-	-
Os06g0169001	0	0	0.06	0.06	0	0	27.84	21.61	7.36	82.44	161.81	97.02	GOS9	Os06g0170200 [Oryza sativa Japonica Group]	-	-	-	-	-	-	-
Os06g0172901	0.44	0.41	0	1.04	0.33	0.95	8.36	3.8	7.54	17.57	6.83	19.75	-	Os06g0172901, partial [Oryza sativa Japonica Group]	-	-	-	-	-	-	-
Os06g0183600	0.01	0	0	0.61	0.07	0.03	0	0	0.53	0	0.32	0	EXO70A1	PREDICTED: exocyst complex component EXO70A1-like [Oryza sativa Japonica Group]	-	-	-	-	-	-	-
Os06g0185100	0	0	0	0.06	0	0	4.49	6.44	3.42	1.75	2.41	2.21	-	PREDICTED: short-chain type dehydrogenase/reductase [Oryza sativa Japonica Group]	Metabolism	Global and Overview;Lipid metabolism;Metabolism of cofactors and vitamins	ko01100//Metabolic pathways;ko01212//Fatty acid metabolism;ko01040//Biosynthesis of unsaturated fatty acids;ko00061//Fatty acid biosynthesis;ko00780//Biotin metabolism	K00059	-	-	-
Os06g0185300	4.07	6.6	6.75	2.16	2.96	3.62	47.5	29.39	53.71	11.06	7.14	11.27	HST	PREDICTED: rosmarinate synthase [Oryza sativa Japonica Group]	Metabolism	Biosynthesis of other secondary metabolites;Global and Overview	ko01100//Metabolic pathways;ko01110//Biosynthesis of secondary metabolites;ko00940//Phenylpropanoid biosynthesis;ko00941//Flavonoid biosynthesis;ko00945//Stilbenoid, diarylheptanoid and gingerol biosynthesis	K13065	-	-	-
Os06g0185400	0.84	2.56	1.92	0.46	0.69	1.02	11.16	8.36	16.73	2.01	1.54	2.41	UAM3	Os06g0185400, partial [Oryza sativa Japonica Group]	Metabolism	Carbohydrate metabolism	ko00520//Amino sugar and nucleotide sugar metabolism	K13379	-	-	-
Os06g0185500	0.21	0.07	0.15	0.2	0.23	0.17	34.07	15.69	36.2	8.8	11.11	7.62	HST	PREDICTED: shikimate O-hydroxycinnamoyltransferase [Oryza sativa Japonica Group]	Metabolism	Global and Overview;Biosynthesis of other secondary metabolites	ko01100//Metabolic pathways;ko01110//Biosynthesis of secondary metabolites;ko00940//Phenylpropanoid biosynthesis;ko00941//Flavonoid biosynthesis;ko00945//Stilbenoid, diarylheptanoid and gingerol biosynthesis	K13065	-	-	-
Os06g0188400	0.49	0.6	0.39	0.27	0.49	0.26	1.68	1.95	1.2	7.31	6.83	6.74	GLR2.5	Os06g0188400, partial [Oryza sativa Japonica Group]	-	-	-	-	-	-	-
Os06g0192000	0.66	0.81	0.61	0.37	0.32	0.21	0.46	0.1	0.33	0.36	0.17	0.2	-	Os06g0192000 [Oryza sativa Japonica Group]	-	-	-	-	-	-	-
Os06g0192800	0.7	2.06	1.71	0.44	0.44	0.85	98.25	48.09	59.58	42.86	18.47	77.92	ATL3	PREDICTED: RING-H2 finger protein ATL3 [Oryza sativa Japonica Group]	-	-	-	-	-	-	-
Os06g0198500	3.93	4.55	4.53	5.18	6.18	4.75	6.95	10.14	4.57	2.62	4.6	2.52	YML079W	PREDICTED: uncharacterized protein LOC4340398 [Oryza sativa Japonica Group]	-	-	-	-	-	-	-
Os06g0199000	0	0.14	0.05	0.05	0	0.1	56.2	63.89	38.71	109.76	143.06	107.89	-	PREDICTED: glycine-rich cell wall structural protein 2-like [Oryza sativa Japonica Group]	-	-	-	-	-	-	-
Os06g0199100	2.26	1.79	1.69	4.38	4.24	3.64	0.59	0.47	0.35	0.36	0.15	0.43	EMB1270	PREDICTED: pentatricopeptide repeat-containing protein At3g18110, chloroplastic isoform X1 [Oryza sativa Japonica Group]	-	-	-	-	-	-	-
Os06g0202900	6.29	16.27	17.06	2.63	2.2	3.44	56.62	41.53	44.68	42.37	26.31	42.52	At5g01020	PREDICTED: serine/threonine-protein kinase At5g01020 [Oryza sativa Japonica Group]	-	-	-	-	-	-	-
Os06g0203600	2.27	4.07	4.62	1.82	1.39	1.7	16.79	17.03	17.35	9.82	4.07	8.06	FAP2	PREDICTED: fatty-acid-binding protein 2 [Oryza sativa Japonica Group]	-	-	-	-	-	-	-
Os06g0215100	1.32	2.35	2.17	1.4	1.05	1.1	23.5	24.59	29.39	14.45	7.24	15.49	-	PREDICTED: LOW QUALITY PROTEIN: nascent polypeptide-associated complex subunit alpha, muscle-specific form [Zea mays]	-	-	-	-	-	-	-
Os06g0215600	0.31	0.18	0.36	0.39	0.28	0.32	6.73	4.58	4.06	11.54	10.25	10.2	OPR1	OPR-1 [Oryza sativa Japonica Group]	Metabolism	Global and Overview;Lipid metabolism	ko01100//Metabolic pathways;ko01110//Biosynthesis of secondary metabolites;ko00592//alpha-Linolenic acid metabolism	K05894	-	GO:0005488//binding;GO:0000166//nucleotide binding;GO:0097367//carbohydrate derivative binding;GO:0032553//ribonucleotide binding;GO:1901265//nucleoside phosphate binding;GO:0003824//catalytic activity;GO:0097159//organic cyclic compound binding;GO:0036094//small molecule binding;GO:1901363//heterocyclic compound binding	GO:0044710//single-organism metabolic process;GO:0008152//metabolic process;GO:0044699//single-organism process
Os06g0216100	0	0	0	0	0.06	0.06	3.32	2.2	4.68	1.87	0.98	1.65	UGT91C1	Os06g0216100, partial [Oryza sativa Japonica Group]	-	-	-	-	-	GO:0016740//transferase activity;GO:0016757//transferase activity, transferring glycosyl groups;GO:0003824//catalytic activity	-
Os06g0221000	0	0	0	0.05	0	0.06	2.73	3.49	1.87	0.96	0.92	1.35	MYB39	PREDICTED: myb-related protein 330 [Oryza sativa Japonica Group]	-	-	-	-	-	-	-
Os06g0228500	55.32	53.74	62.17	52.49	47.05	41.15	5.78	7.21	7.83	3.14	3.54	3.07	AVT1	PREDICTED: vacuolar amino acid transporter 1 [Oryza sativa Japonica Group]	-	-	-	-	-	-	-
Os06g0229000	0.16	0.15	0.45	6.74	3.51	3.13	0	0	0	0	0	0	FTSH6	Os06g0229000, partial [Oryza sativa Japonica Group]	-	-	-	-	-	GO:0001882//nucleoside binding;GO:0097159//organic cyclic compound binding;GO:1901363//heterocyclic compound binding;GO:0032550//purine ribonucleoside binding;GO:0097367//carbohydrate derivative binding;GO:0032549//ribonucleoside binding;GO:0001883//purine nucleoside binding;GO:0005488//binding;GO:0036094//small molecule binding	GO:0044238//primary metabolic process;GO:0010467//gene expression;GO:0051604//protein maturation;GO:0019538//protein metabolic process;GO:0008152//metabolic process;GO:0071704//organic substance metabolic process;GO:0016485//protein processing;GO:0043170//macromolecule metabolic process;GO:0006508//proteolysis
Os06g0229066	0.49	0.55	0.21	6.56	4.28	3.14	0	0.04	0	0	0.08	0	FTSH6	PREDICTED: ATP-dependent zinc metalloprotease FTSH 6, chloroplastic [Oryza sativa Japonica Group]	-	-	-	-	-	GO:0001882//nucleoside binding;GO:0005488//binding;GO:0036094//small molecule binding;GO:0001883//purine nucleoside binding;GO:0097159//organic cyclic compound binding;GO:0032549//ribonucleoside binding;GO:0016787//hydrolase activity;GO:0016818//hydrolase activity, acting on acid anhydrides, in phosphorus-containing anhydrides;GO:0016462//pyrophosphatase activity;GO:0003824//catalytic activity;GO…	GO:0010467//gene expression;GO:0008152//metabolic process;GO:0051604//protein maturation;GO:0071704//organic substance metabolic process;GO:0043170//macromolecule metabolic process;GO:0019538//protein metabolic process;GO:0006508//proteolysis;GO:0016485//protein processing;GO:0044238//primary metabolic process
Os06g0232300	0.59	1.33	1.51	0.43	0.26	0.37	29.7	30.1	32.86	22.49	30.37	26.56	PIN1C	PREDICTED: probable auxin efflux carrier component 1c [Oryza sativa Japonica Group]	-	-	-	-	-	-	-
Os06g0234400	0.05	0	0	0.24	0.16	0.34	0.09	0	0	0.09	0	0.04	AXY4L	PREDICTED: protein ALTERED XYLOGLUCAN 4-like [Oryza sativa Japonica Group]	-	-	-	-	-	-	-
Os06g0245900	0	0.1	0.07	0.44	0.25	0.34	5.02	4.25	3.8	3.97	4.23	2.84	E2FE	PREDICTED: E2F transcription factor-like E2FE [Oryza sativa Japonica Group]	-	-	-	-	-	-	-
Os06g0249500	0.42	0.23	0.31	0.79	0.8	0.82	0.91	1.01	0.68	1.14	1.06	1.2	At3g61520	PREDICTED: pentatricopeptide repeat-containing protein At3g61520, mitochondrial [Oryza sativa Japonica Group]	-	-	-	-	-	-	-
Os06g0254600	2.34	3.49	1.83	6.29	6.45	7.47	0	0	0	0	0	0	PXG4	PREDICTED: probable peroxygenase 5 [Oryza sativa Japonica Group]	Metabolism	Lipid metabolism	ko00073//Cutin, suberine and wax biosynthesis	K17991	-	-	-
Os06g0258000	4.38	5.42	5.44	2.44	3.38	2.7	2.35	1.55	2.99	0.72	0.29	0.89	ODO1	PREDICTED: protein ODORANT1 [Oryza sativa Japonica Group]	-	-	-	-	-	-	-
Os06g0270900	97.42	78.33	70.85	278.84	261.04	239.28	61.31	63.46	66.7	55.21	73.07	54.41	ALDH2B7	PREDICTED: aldehyde dehydrogenase family 2 member B7, mitochondrial [Oryza sativa Japonica Group]	Metabolism	Metabolism of other amino acids;Amino acid metabolism;Carbohydrate metabolism;Metabolism of terpenoids and polyketides;Lipid metabolism;Global and Overview	ko01100//Metabolic pathways;ko01110//Biosynthesis of secondary metabolites;ko01130//Biosynthesis of antibiotics;ko01120//Microbial metabolism in diverse environments;ko00010//Glycolysis / Gluconeogenesis;ko00620//Pyruvate metabolism;ko00040//Pentose and glucuronate interconversions;ko00561//Glycerolipid metabolism;ko00330//Arginine and proline metabolism;ko00053//Ascorbate and aldarate metabolism…	K00128	-	GO:0003824//catalytic activity;GO:0016491//oxidoreductase activity;GO:0016903//oxidoreductase activity, acting on the aldehyde or oxo group of donors	GO:0044699//single-organism process;GO:0008152//metabolic process;GO:0044710//single-organism metabolic process
Os06g0293300	2.04	1.91	1.42	1.1	0.86	0.59	0.21	0.26	0.09	0.04	0	0	-	Os06g0293300, partial [Oryza sativa Japonica Group]	-	-	-	-	-	-	-
Os06g0306300	1.56	3.08	2.62	0.21	0.38	0.52	17.97	21.18	26.11	19.53	18.96	18.93	PRX74	Os06g0306300, partial [Oryza sativa Japonica Group]	Metabolism	Global and Overview;Biosynthesis of other secondary metabolites	ko01100//Metabolic pathways;ko01110//Biosynthesis of secondary metabolites;ko00940//Phenylpropanoid biosynthesis	K00430	-	-	-
Os06g0317200	6.54	6.85	12.08	4.14	3.3	3.96	0	0	0	0	0	0	-	PREDICTED: keratin-associated protein 21-1 [Oryza sativa Japonica Group]	-	-	-	-	-	-	-
Os06g0318600	722.83	718.97	841.34	336.46	343.92	394.47	0.78	0.77	1.05	0.27	0.29	0.61	CTPA3	PREDICTED: carboxyl-terminal-processing peptidase 3, chloroplastic [Oryza sativa Japonica Group]	-	-	-	-	-	-	-
Os06g0320500	1178.21	1724.24	1060.33	2605.24	2744.65	2989.02	0.96	0.89	0.49	0.85	0.97	1.33	LHC Ib-21	PREDICTED: chlorophyll a-b binding protein 1B-21, chloroplastic [Oryza sativa Japonica Group]	Metabolism	Energy metabolism	ko00196//Photosynthesis - antenna proteins	K08907	GO:0043234//protein complex;GO:0009507//chloroplast;GO:0009579//thylakoid;GO:0044444//cytoplasmic part;GO:0043227//membrane-bounded organelle;GO:0009526//plastid envelope;GO:0005737//cytoplasm;GO:0009532//plastid stroma;GO:0044422//organelle part;GO:0044436//thylakoid part;GO:0044424//intracellular part;GO:0043229//intracellular organelle;GO:0009521//photosystem;GO:0044434//chloroplast part;GO:00…	GO:1901363//heterocyclic compound binding;GO:0043169//cation binding;GO:0043167//ion binding;GO:0097159//organic cyclic compound binding;GO:0046906//tetrapyrrole binding;GO:0005488//binding	GO:0009314//response to radiation;GO:0050896//response to stimulus;GO:0009628//response to abiotic stimulus;GO:0044267//cellular protein metabolic process;GO:0044260//cellular macromolecule metabolic process;GO:0006464//cellular protein modification process;GO:0006091//generation of precursor metabolites and energy;GO:0009416//response to light stimulus;GO:0019684//photosynthesis, light reaction;…
Os06g0325200	0	0	0	0	0	0	2.75	3.56	2.84	6.86	9.11	7.85	PHT1-10	PREDICTED: probable inorganic phosphate transporter 1-10 [Oryza sativa Japonica Group]	-	-	-	-	-	-	-
Os06g0328850	0	0.29	0	0.2	0	0	0.94	0	0.98	0	0	0	-	Os06g0328850 [Oryza sativa Japonica Group]	-	-	-	-	-	-	-
Os06g0349700	0	0	0.03	0	0.04	0	4.7	4.36	6.59	3.31	2.74	1.66	CYP84A1	PREDICTED: cytochrome P450 84A1 isoform X1 [Oryza sativa Japonica Group]	Metabolism	Global and Overview;Biosynthesis of other secondary metabolites	ko01100//Metabolic pathways;ko01110//Biosynthesis of secondary metabolites;ko00940//Phenylpropanoid biosynthesis	K09755	-	-	-
Os06g0349750	0	0	0	0	0	0	2.74	3.19	3.47	1.63	1.3	0.49	-	Os06g0349750, partial [Oryza sativa Japonica Group]	-	-	-	-	-	-	-
Os06g0351500	8.96	6.94	11.36	1.2	2.12	5.45	0.08	0	0	0.04	0.05	0	EXL1	PREDICTED: GDSL esterase/lipase EXL1 [Oryza sativa Japonica Group]	-	-	-	-	-	-	-
Os06g0352200	1.45	2.44	2.47	0.72	0.7	1.48	39.96	35.4	32.29	39.35	29.56	36.97	-	Connector enhancer of kinase suppressor of ras 3, partial [Anthurium amnicola]	-	-	-	-	-	-	-
Os06g0476100	1.71	0.83	1.71	3.54	3.89	2.76	0	0	0	0.07	0	0	-	Os06g0476100, partial [Oryza sativa Japonica Group]	-	-	-	-	-	-	-
Os06g0476200	19.35	21.7	23.81	69.67	61.81	50.02	0	0	0	0.07	0.03	0.02	algC	PREDICTED: phosphomannomutase/phosphoglucomutase isoform X1 [Oryza sativa Japonica Group]	-	-	-	-	-	-	-
Os06g0483200	9.56	14.28	13.88	4.09	4.96	5.93	5.98	3.53	12.57	5.85	6.43	4.02	Os11g0285000	Os06g0483200 [Oryza sativa Japonica Group]	Metabolism	Lipid metabolism;Global and Overview	ko01100//Metabolic pathways;ko01110//Biosynthesis of secondary metabolites;ko00100//Steroid biosynthesis	K01853	-	-	-
Os06g0494250	3.99	3.21	2.35	1.84	2.28	2.47	9.72	7.05	12.45	4.38	3.28	5.06	-	Os06g0494250 [Oryza sativa Japonica Group]	-	-	-	-	-	-	-
Os06g0494400	19.77	25.53	28.58	17.41	13.36	16.72	1.39	1.76	2.31	0.68	0.73	0.59	DTXL1	PREDICTED: protein DETOXIFICATION 16 [Oryza sativa Japonica Group]	-	-	-	-	-	-	-
Os06g0505900	1.93	1.1	1.92	1.27	1.05	1.11	0.46	0.13	0.25	0	0	0	-	unknown protein [Oryza sativa Japonica Group]	-	-	-	-	-	-	-
Os06g0526800	0.58	0.86	0.49	1.58	1.24	1.46	2.53	3.81	2.31	2.13	1.75	1.95	Os06g0526800	Os06g0526800 [Oryza sativa Japonica Group]	-	-	-	-	-	-	-
Os06g0529900	0.93	1.18	1.57	0.33	0.49	0.33	22.6	29.57	32	21.11	23.86	18.27	-	Os06g0529900 [Oryza sativa Japonica Group]	-	-	-	-	-	-	-
Os06g0534200	0	0	0	0	0	0	11.18	10.32	9.85	30.31	29.66	25.77	-	PREDICTED: CLAVATA3/ESR (CLE)-related protein 2 [Oryza sativa Japonica Group]	-	-	-	-	-	-	-
Os06g0535200	0	0	0.05	0	0	0	2.87	3.27	2.59	8.07	8.62	5.67	ATL32	PREDICTED: RING-H2 finger protein ATL74 [Oryza sativa Japonica Group]	-	-	-	-	-	-	-
Os06g0536100	0	0.05	0	0	0	0	4.25	3.32	3.45	8.11	9.05	7.47	ATL28	PREDICTED: RING-H2 finger protein ATL43-like [Oryza sativa Japonica Group]	-	-	-	-	-	-	-
Os06g0537700	0.56	0.69	0.71	1.87	1.71	1.21	8.36	6.81	9.92	6.25	7.35	5.4	PDCB5	PREDICTED: PLASMODESMATA CALLOSE-BINDING PROTEIN 5 [Oryza sativa Japonica Group]	-	-	-	-	-	-	-
Os06g0542300	0	0.05	0.17	0	0.07	0.12	37.24	22.64	24.91	12.35	4.63	12.53	HIPP26	PREDICTED: protein doublesex [Oryza sativa Japonica Group]	-	-	-	-	-	-	-
Os06g0549900	0.26	0.2	0.21	0.14	0.1	0.12	3.43	3.3	1.56	7.59	7.72	6.71	-	PREDICTED: inactive tetrahydrocannabinolic acid synthase [Oryza sativa Japonica Group]	-	-	-	-	-	-	-
Os06g0553100	0.59	0.79	1.09	0.73	0.41	0.52	1.45	1.08	1.12	0.55	0.37	0.27	HSFC2B	Os06g0553100 [Oryza sativa Japonica Group]	-	-	-	-	-	-	-
Os06g0556300	0.48	0.9	0.83	1.63	1.62	1.24	3.05	3	2.95	2.59	2.94	3.35	At3g26922	PREDICTED: F-box/LRR-repeat protein At1g52650-like [Oryza sativa Japonica Group]	-	-	-	-	-	-	-
Os06g0558300	0.13	0.24	0.24	0.65	0.66	0.4	1.21	1.21	3.1	2.24	1.35	1.82	Slc47a1	PREDICTED: protein DETOXIFICATION 51-like [Oryza sativa Japonica Group]	-	-	-	-	-	-	-
Os06g0559400	0.76	0.34	0.35	0.53	0.45	0.4	1.58	2.29	2.63	5.45	3.99	5.57	-	Membrane transport protein mmpL8, partial [Anthurium amnicola]	-	-	-	-	-	-	-
Os06g0561000	2.69	3.8	2.94	4.11	2.04	3.37	23.93	23.47	25.26	52.35	49.52	46.62	Os06g0561000	PREDICTED: probable inositol oxygenase [Oryza sativa Japonica Group]	Metabolism	Carbohydrate metabolism	ko00562//Inositol phosphate metabolism;ko00053//Ascorbate and aldarate metabolism	K00469	-	-	-
Os06g0579100	2.75	4.41	4.82	1.75	0.74	2.36	4.1	2.26	2.94	3.32	3.21	4.52	-	Os06g0579100, partial [Oryza sativa Japonica Group]	-	-	-	-	-	-	-
Os06g0587000	0.11	0	0	0	0.03	0	3.28	3.72	4	1.66	1.26	2.29	FLS2	Os06g0587000 [Oryza sativa Japonica Group]	Organismal Systems	Environmental adaptation	ko04626//Plant-pathogen interaction	K13420	-	-	-
Os06g0590500	0.84	1.02	0.5	0.3	0.22	0	0	0	0	0	0	0	SYP124	PREDICTED: syntaxin-125 [Oryza sativa Japonica Group]	Genetic Information Processing	Folding, sorting and degradation	ko04130//SNARE interactions in vesicular transport	K08486	-	-	-
Os06g0594300	0.23	0.21	0.21	0.46	0	0.24	0	0	0	0.44	0.24	0	-	unknown protein [Oryza sativa Japonica Group]	-	-	-	-	-	-	-
Os06g0594400	19.83	11.37	14.14	30.84	31.46	29.36	28.12	16.7	29.28	51.71	23.74	60.46	At1g15670	PREDICTED: F-box/kelch-repeat protein At1g80440 [Oryza sativa Japonica Group]	-	-	-	-	-	-	-
Os06g0594650	0	0	0	0.06	0	0	3.57	5.15	7.15	1.96	1.15	1.46	-	Os06g0594650, partial [Oryza sativa Japonica Group]	-	-	-	-	-	-	-
Os06g0600301	9.37	12.95	11.58	18.97	20.46	18.79	2.89	3.49	3.26	1.15	1.32	1.97	RAN3	PREDICTED: GTP-binding nuclear protein Ran-3 [Oryza sativa Japonica Group]	Genetic Information Processing	Translation	ko03013//RNA transport;ko03008//Ribosome biogenesis in eukaryotes	K07936	GO:0005622//intracellular;GO:0043233//organelle lumen;GO:0044428//nuclear part;GO:0044422//organelle part;GO:0043229//intracellular organelle;GO:0043227//membrane-bounded organelle;GO:0005623//cell;GO:0043226//organelle;GO:0043231//intracellular membrane-bounded organelle;GO:0044446//intracellular organelle part;GO:0005634//nucleus;GO:0070013//intracellular organelle lumen;GO:0044464//cell part;G…	GO:0017111//nucleoside-triphosphatase activity;GO:0001882//nucleoside binding;GO:0016817//hydrolase activity, acting on acid anhydrides;GO:0001883//purine nucleoside binding;GO:0005488//binding;GO:0016787//hydrolase activity;GO:0003824//catalytic activity;GO:0016818//hydrolase activity, acting on acid anhydrides, in phosphorus-containing anhydrides;GO:0032549//ribonucleoside binding;GO:0097159//o…	GO:0023052//signaling;GO:0046700//heterocycle catabolic process;GO:0009261//ribonucleotide catabolic process;GO:0044238//primary metabolic process;GO:0051179//localization;GO:0044248//cellular catabolic process;GO:0050896//response to stimulus;GO:0009987//cellular process;GO:1901360//organic cyclic compound metabolic process;GO:0006810//transport;GO:0009259//ribonucleotide metabolic process;GO:00…
Os06g0604200	0.54	0.99	0.7	0.36	0.27	0.31	25.37	55.21	27.9	24.83	28.77	20.42	PLD2	PREDICTED: phospholipase D alpha 2-like [Oryza sativa Japonica Group]	Metabolism;Cellular Processes	Global and Overview;Lipid metabolism;Transport and catabolism	ko01100//Metabolic pathways;ko01110//Biosynthesis of secondary metabolites;ko04144//Endocytosis;ko00564//Glycerophospholipid metabolism;ko00565//Ether lipid metabolism	K01115	-	-	-
Os06g0606599	137.73	174.59	197.77	111.18	120.77	108.04	28.03	6.47	23.11	7.38	3.16	7	-	Os06g0606599 [Oryza sativa Japonica Group]	-	-	-	-	-	-	-
Os06g0606700	219.89	239.87	296.93	147.77	174.47	145.31	37.58	27.89	49.21	16.66	16.01	18.53	-	Os06g0606700 [Oryza sativa Japonica Group]	-	-	-	-	-	-	-
Os06g0610800	3.35	6.34	3.17	1.08	1.6	3.19	61.56	66.36	74.58	74.59	71.24	52.99	ASPG1	PREDICTED: protein ASPARTIC PROTEASE IN GUARD CELL 2 isoform X2 [Oryza sativa Japonica Group]	-	-	-	-	-	-	-
Os06g0612001	1.15	0.73	1.23	2.52	2.45	1.59	0.16	0.43	1.06	0.11	0.12	0.37	-	Os06g0612001, partial [Oryza sativa Japonica Group]	-	-	-	-	-	-	-
Os06g0646801	1.18	1.11	0.45	3.15	2.58	2.36	0.29	0.45	0.16	0.15	0.54	0.35	-	Os06g0646801 [Oryza sativa Japonica Group]	-	-	-	-	-	-	-
Os06g0649000	0.04	1.57	1.14	0.04	0.04	0.32	52.32	40.37	51.86	24.3	4.7	20.08	WRKY60	TPA_inf: WRKY transcription factor 28 [Oryza sativa (japonica cultivar-group)] [Oryza sativa Japonica Group]	-	-	-	-	-	GO:0001071//nucleic acid binding transcription factor activity;GO:0003677//DNA binding;GO:0097159//organic cyclic compound binding;GO:0003676//nucleic acid binding;GO:1901363//heterocyclic compound binding;GO:0005488//binding	GO:0044237//cellular metabolic process;GO:0071704//organic substance metabolic process;GO:0034645//cellular macromolecule biosynthetic process;GO:0019438//aromatic compound biosynthetic process;GO:0044249//cellular biosynthetic process;GO:0018130//heterocycle biosynthetic process;GO:0044260//cellular macromolecule metabolic process;GO:0009058//biosynthetic process;GO:0006139//nucleobase-containin…
Os06g0650900	33.74	24.97	34.12	59.69	45.25	42.48	2.79	1.81	1.28	5.21	3.13	5.42	ATJ8	PREDICTED: chaperone protein dnaJ 8, chloroplastic [Oryza sativa Japonica Group]	-	-	-	-	-	-	-
Os06g0652000	11.02	8.38	8.77	24.19	26.21	20.78	5.59	6.91	4.96	5.04	3.52	4.91	RPOT3	PREDICTED: DNA-directed RNA polymerase 3B, chloroplastic [Oryza sativa Japonica Group]	-	-	-	-	-	-	-
Os06g0653200	1.4	1.01	0.73	0.14	0.36	0.43	0.92	1.89	1.19	0.96	1.41	1.16	-	PREDICTED: transcription factor bHLH150 [Oryza sativa Japonica Group]	-	-	-	-	-	-	-
Os06g0656300	10.16	11.68	13.2	3.14	6.09	5.86	5.86	7.52	8.12	8.54	6.41	8.43	Os06g0656300	PREDICTED: CASP-like protein 2C1 [Oryza sativa Japonica Group]	-	-	-	-	-	-	-
Os06g0662200	7.45	10.58	14.46	6.16	5.58	5.67	40.34	45.53	51	110.81	73.95	106.39	BZIP9	PREDICTED: basic leucine zipper 9 [Oryza sativa Japonica Group]	-	-	-	-	-	-	-
Os06g0671000	0.96	1.17	0.95	1.26	1.02	1.33	3.9	4.93	6	2.63	2.09	1.62	HAK13	PREDICTED: probable potassium transporter 13 [Oryza sativa Japonica Group]	-	-	-	-	-	-	-
Os06g0671075	0	0	0.21	0	0	0	0.46	0.64	0.3	0	0	0	-	Os06g0671075 [Oryza sativa Japonica Group]	-	-	-	-	-	-	-
Os06g0671700	1	0.8	0.73	2.04	2.11	1.45	1.61	2.33	2.19	1.33	1.43	1.55	At1g30680	Os06g0671700, partial [Oryza sativa Japonica Group]	-	-	-	-	-	GO:0001882//nucleoside binding;GO:0016740//transferase activity;GO:0001883//purine nucleoside binding;GO:0004386//helicase activity;GO:0034062//RNA polymerase activity;GO:0003824//catalytic activity;GO:0005488//binding;GO:0032550//purine ribonucleoside binding;GO:0003678//DNA helicase activity;GO:0016817//hydrolase activity, acting on acid anhydrides;GO:0016462//pyrophosphatase activity;GO:001678…	GO:0009987//cellular process;GO:0051276//chromosome organization;GO:0071103//DNA conformation change;GO:0032392//DNA geometric change;GO:0071840//cellular component organization or biogenesis;GO:0016043//cellular component organization;GO:0006996//organelle organization
Os06g0675600	4.12	4.16	6.12	3.13	1.39	2.22	21.8	16.19	14.66	20.4	16.12	18.17	NAC021	PREDICTED: NAC domain-containing protein 21/22 [Oryza sativa Japonica Group]	-	-	-	-	-	-	GO:0006139//nucleobase-containing compound metabolic process;GO:0043170//macromolecule metabolic process;GO:0034654//nucleobase-containing compound biosynthetic process;GO:0034645//cellular macromolecule biosynthetic process;GO:0016070//RNA metabolic process;GO:0018130//heterocycle biosynthetic process;GO:0046483//heterocycle metabolic process;GO:0009059//macromolecule biosynthetic process;GO:004…
Os06g0683100	5.01	4.15	3.67	5.29	3.58	3.18	5	4.08	4.13	2.1	1.75	2.68	A	PREDICTED: dihydroflavonol-4-reductase isoform X4 [Oryza sativa Japonica Group]	-	-	-	-	-	-	-
Os06g0683400	5.21	21.89	14.72	4.52	3.42	4.05	184.6	74.4	64.31	51.03	18.54	147.25	PBP1	PREDICTED: calcium-binding protein PBP1 [Oryza sativa Japonica Group]	-	-	-	-	-	-	-
Os06g0686900	0	0	0	0	0	0	0	0.08	0.09	0.79	0.34	0.47	-	Os06g0686900 [Oryza sativa Japonica Group]	-	-	-	-	-	-	-
Os06g0691400	5.1	5.6	6.78	3.16	2.72	2.69	41.16	47.56	57.23	35.51	26.69	33.89	ILL6	PREDICTED: IAA-amino acid hydrolase ILR1-like 6 [Oryza sativa Japonica Group]	-	-	-	-	-	-	-
Os06g0694400	2.3	1.41	1.75	7.27	5.96	5.35	1.42	1.55	1.39	0.72	1.12	1.18	-	NAD(P)-binding Rossmann-fold superfamily protein [Zea mays]	-	-	-	-	-	-	-
Os06g0694900	1.6	1.03	1.76	3.56	2.13	3.42	0.96	0.77	1.32	2.14	1.38	1.34	-	Os06g0694900, partial [Oryza sativa Japonica Group]	-	-	-	-	-	-	-
Os06g0697200	1.44	1.65	1.67	0.87	0.88	0.6	0.15	0.26	0.17	0.08	0.17	0.16	Os06g0697200	PREDICTED: DEAD-box ATP-dependent RNA helicase 35B [Oryza sativa Japonica Group]	-	-	-	-	-	-	-
Os06g0701700	1.2	1.25	1	0.48	0.57	0.34	18.06	23.43	19.2	18.42	21.75	16.88	HKT1	PREDICTED: cation transporter HKT1 [Oryza sativa Japonica Group]	-	-	-	-	GO:0016020//membrane;GO:0044425//membrane part;GO:0031224//intrinsic component of membrane	GO:0015075//ion transmembrane transporter activity;GO:0005215//transporter activity;GO:0022890//inorganic cation transmembrane transporter activity;GO:0022892//substrate-specific transporter activity;GO:0008324//cation transmembrane transporter activity;GO:0046873//metal ion transmembrane transporter activity;GO:0022857//transmembrane transporter activity;GO:0022891//substrate-specific transmembr…	GO:0044699//single-organism process;GO:0051234//establishment of localization;GO:1902578//single-organism localization;GO:0009987//cellular process;GO:0006810//transport;GO:0034220//ion transmembrane transport;GO:0051179//localization;GO:0006811//ion transport;GO:0044765//single-organism transport;GO:0044763//single-organism cellular process;GO:0055085//transmembrane transport
Os06g0703600	0	0.08	0	0	0	0	0.3	0.32	1.07	0	0.13	0	RPN11	PREDICTED: 26S proteasome non-ATPase regulatory subunit 14 homolog [Oryza sativa Japonica Group]	Genetic Information Processing	Folding, sorting and degradation	ko03050//Proteasome	K03030	-	-	-
Os06g0705700	1.97	1.95	1.27	4.17	2.84	3.44	7.94	10.73	8.05	5.7	5.4	5.37	NPF8.3	PREDICTED: protein NRT1/ PTR FAMILY 8.3 [Oryza sativa Japonica Group]	-	-	-	-	-	-	-
Os06g0706850	0.32	0	0.31	0	0	0	0.96	0.57	1.05	0.97	1.61	0.37	-	Os06g0706850 [Oryza sativa Japonica Group]	-	-	-	-	-	-	-
Os06g0716100	16.39	15.27	10.42	32.84	37.7	32.21	41.79	27.73	62.22	56.63	38.2	49.93	ATJ11	PREDICTED: chaperone protein dnaJ 11, chloroplastic [Oryza sativa Japonica Group]	-	-	-	-	-	-	-
Os06g0716401	0.15	0	0	0.08	0	0	0	0	0.15	4.85	2.72	0	-	Os06g0716401, partial [Oryza sativa Japonica Group]	-	-	-	-	-	-	-
Os06g0724000	0	0	0.16	0	0.13	0.09	0.95	0.54	0.84	2.43	1.53	1.54	FD	Os06g0719500, partial [Oryza sativa Japonica Group]	-	-	-	-	-	GO:1901363//heterocyclic compound binding;GO:0005488//binding;GO:0097159//organic cyclic compound binding;GO:0003677//DNA binding;GO:0003676//nucleic acid binding	GO:0006807//nitrogen compound metabolic process;GO:0044249//cellular biosynthetic process;GO:0043170//macromolecule metabolic process;GO:0006351//transcription, DNA-templated;GO:0044260//cellular macromolecule metabolic process;GO:0006725//cellular aromatic compound metabolic process;GO:0032774//RNA biosynthetic process;GO:0046483//heterocycle metabolic process;GO:0018130//heterocycle biosyntheti…
Os06g0725200	1.63	3.23	2.42	0.78	1.12	1.64	7.26	8.15	10.13	8.25	6.97	8.72	At5g55050	Os06g0725200 [Oryza sativa Japonica Group]	-	-	-	-	GO:0005622//intracellular;GO:0005623//cell;GO:0044464//cell part;GO:0043229//intracellular organelle;GO:0044424//intracellular part;GO:0043226//organelle;GO:0043231//intracellular membrane-bounded organelle;GO:0043227//membrane-bounded organelle	GO:0016787//hydrolase activity;GO:0003824//catalytic activity	-
Os07g0104500	0.08	0.24	0.14	0	0.04	0	260.91	259.77	198.25	839.94	656.45	797.19	PRX74	PREDICTED: peroxidase 1-like [Oryza sativa Japonica Group]	Metabolism	Biosynthesis of other secondary metabolites;Global and Overview	ko01100//Metabolic pathways;ko01110//Biosynthesis of secondary metabolites;ko00940//Phenylpropanoid biosynthesis	K00430	-	-	-
Os07g0106000	1.07	0.89	0.71	1.75	1.94	2.38	0.8	1.04	0.51	0.92	1.19	0.51	-	Calcineurin-like metallo-phosphoesterase superfamily protein [Zea mays]	-	-	-	-	-	-	-
Os07g0114500	1.55	1.46	1.04	3.78	2.35	2.8	1.14	1.43	1.22	0.85	2.12	0.71	-	PREDICTED: uncharacterized protein LOC4342249 [Oryza sativa Japonica Group]	-	-	-	-	-	-	-
Os07g0115300	0.98	5.79	1.13	0.8	0.86	2.36	5.3	8.13	5.45	19.25	15.12	17.12	PER51	PREDICTED: peroxidase 50 [Oryza sativa Japonica Group]	Metabolism	Biosynthesis of other secondary metabolites;Global and Overview	ko01100//Metabolic pathways;ko01110//Biosynthesis of secondary metabolites;ko00940//Phenylpropanoid biosynthesis	K00430	-	GO:0046906//tetrapyrrole binding;GO:0003824//catalytic activity;GO:1901363//heterocyclic compound binding;GO:0043169//cation binding;GO:0043167//ion binding;GO:0097159//organic cyclic compound binding;GO:0005488//binding	GO:0044710//single-organism metabolic process;GO:0006950//response to stress;GO:0008152//metabolic process;GO:0050896//response to stimulus;GO:0044699//single-organism process
Os07g0119300	64.59	40.38	43.94	76.25	69.8	67.17	6.91	10.02	8.77	18.07	25.26	20.05	ARR18	myb-like DNA-binding domain, SHAQKYF class family protein [Zea mays]	-	-	-	-	-	-	-
Os07g0121800	5.17	7.77	8.63	2.85	3.56	4.25	3.76	3.24	3.76	3.84	3.18	3.65	-	Os07g0121800, partial [Oryza sativa Japonica Group]	-	-	-	-	-	-	-
Os07g0123500	0.1	0	0	0.05	0.18	0.08	0.96	1.45	1.06	0.42	0.48	0.59	At3g50780	PREDICTED: BTB/POZ domain-containing protein At3g50780 [Oryza sativa Japonica Group]	-	-	-	-	-	-	-
Os07g0128800	0	0	0	0	0	0	2.53	1.89	1.65	0.4	0.65	0.2	-	PREDICTED: pathogenesis-related protein PRB1-2 [Oryza sativa Japonica Group]	Environmental Information Processing;Organismal Systems	Environmental adaptation;Signal transduction	ko04626//Plant-pathogen interaction;ko04075//Plant hormone signal transduction	K13449	-	-	-
Os07g0129200	1.08	7.34	4.33	2.62	1.27	10.64	80.4	96.74	68.15	158.67	205.81	144.69	-	PREDICTED: pathogenesis-related protein PRB1-3 [Oryza sativa Japonica Group]	Organismal Systems;Environmental Information Processing	Signal transduction;Environmental adaptation	ko04626//Plant-pathogen interaction;ko04075//Plant hormone signal transduction	K13449	-	-	-
Os07g0129300	6.84	3.97	8.96	6.48	1.91	12.82	7.78	6.44	3.88	31.37	37.87	19.43	-	PREDICTED: pathogenesis-related protein 1 [Oryza sativa Japonica Group]	Environmental Information Processing;Organismal Systems	Environmental adaptation;Signal transduction	ko04626//Plant-pathogen interaction;ko04075//Plant hormone signal transduction	K13449	-	-	-
Os07g0133601	0	0	0	0	0.25	0	0	0	0	0.64	0	0.18	-	Os07g0133601, partial [Oryza sativa Japonica Group]	-	-	-	-	-	-	-
Os07g0142100	3.08	1.82	3.64	3.91	16.01	16.05	0	0	0	0.2	0	0	-	Os07g0142100, partial [Oryza sativa Japonica Group]	-	-	-	-	-	-	-
Os07g0142700	0	0	0.04	0	0	0.04	3.39	3.29	3.35	7.52	7.12	7.07	At3g50280	PREDICTED: uncharacterized acetyltransferase At3g50280 [Oryza sativa Japonica Group]	-	-	-	-	-	-	-
Os07g0147500	15.26	13.82	26.28	113.59	82.24	56.4	0.41	0.17	0	0	0	0.17	PSBR	PREDICTED: photosystem II 10 kDa polypeptide, chloroplastic [Oryza sativa Japonica Group]	Metabolism	Energy metabolism;Global and Overview	ko01100//Metabolic pathways;ko00195//Photosynthesis	K03541	-	-	-
Os07g0148200	0.56	0.53	0.65	0.14	0.08	0.25	11.06	8.57	9.59	8.16	11.02	6.54	BZ1	PREDICTED: anthocyanidin 3-O-glucosyltransferase [Oryza sativa Japonica Group]	-	-	-	-	-	GO:0016757//transferase activity, transferring glycosyl groups;GO:0003824//catalytic activity;GO:0016740//transferase activity	-
Os07g0152200	0	0	0	0.21	0.2	0	0.1	0.26	0.19	0.4	0.35	0.28	At1g17230	PREDICTED: leucine-rich repeat receptor-like serine/threonine-protein kinase At1g17230 [Oryza sativa Japonica Group]	-	-	-	-	-	-	-
Os07g0154100	3.37	3.06	3.7	2.47	0.9	1.39	52.33	30.27	37.18	19.26	6.22	19.57	VP14	PREDICTED: LOW QUALITY PROTEIN: 9-cis-epoxycarotenoid dioxygenase 1, chloroplastic [Oryza sativa Japonica Group]	Metabolism	Metabolism of terpenoids and polyketides;Global and Overview	ko01100//Metabolic pathways;ko01110//Biosynthesis of secondary metabolites;ko00906//Carotenoid biosynthesis	K09840	GO:0043231//intracellular membrane-bounded organelle;GO:0044424//intracellular part;GO:0043226//organelle;GO:0044464//cell part;GO:0005623//cell;GO:0043227//membrane-bounded organelle;GO:0005622//intracellular;GO:0043229//intracellular organelle	-	-
Os07g0155100	10.22	8.83	7.61	22.82	21.49	17.55	20.3	22.76	15.62	21.53	23.48	22.81	yurR	D-amino acid oxidase [Zea mays]	-	-	-	-	-	-	-
Os07g0162600	1.9	2.3	1.79	2.73	1.83	1.74	1.2	1.37	1.64	5.17	1.97	2.45	CXE15	PREDICTED: probable carboxylesterase 15 [Oryza sativa Japonica Group]	-	-	-	-	-	-	-
Os07g0162700	1.6	1.03	1.98	0.33	0.64	0.42	10.88	11.32	11.4	11.97	10.31	9.43	CXE15	PREDICTED: probable carboxylesterase 15 [Oryza sativa Japonica Group]	-	-	-	-	-	-	-
Os07g0170016	0.46	0.51	0.26	1.08	1.66	1.4	18.25	18.61	18.2	19.44	23.04	15.93	-	Os07g0170016, partial [Oryza sativa Japonica Group]	-	-	-	-	-	-	-
Os07g0178950	1.89	0.12	0.97	0	0.85	0	0	0.52	0.25	1.37	1.79	0.57	-	Os07g0178950 [Oryza sativa Japonica Group]	-	-	-	-	-	-	-
Os07g0180100	0.44	0.51	0.3	1.3	1.09	0.91	0.32	0.55	0.94	0.67	0.69	0.52	-	Heat shock cognate 70 kDa protein 1 [Aegilops tauschii]	-	-	-	-	-	-	-
Os07g0182000	0.19	0.2	0.12	0.09	0.28	0.32	2.07	2.32	2.27	4.17	5.21	4.14	O2	PREDICTED: regulatory protein opaque-2 [Oryza sativa Japonica Group]	-	-	-	-	-	-	-
Os07g0195300	0.21	0.38	0.24	1.68	1.28	0.48	0.27	0.2	0.39	0.51	0.68	0.7	At2g27520	PREDICTED: F-box protein At3g07870 [Oryza sativa Japonica Group]	-	-	-	-	-	-	-
Os07g0206600	0	0	0	0	0	0	0.43	0.18	0	3.65	1.99	2.36	STP8	PREDICTED: sugar transport protein 8 [Oryza sativa Japonica Group]	-	-	-	-	-	-	-
Os07g0208700	0.66	0.39	0.43	0.16	0	0	0.38	0	0.24	0.14	0	0.25	-	Os07g0208700 [Oryza sativa Japonica Group]	-	-	-	-	-	-	-
Os07g0217600	23.99	23.49	33.84	31.94	32.4	26.25	1.03	0.74	0.69	2.11	3.02	2.25	CYP71Z7	PREDICTED: ent-cassadiene C2-hydroxylase-like [Oryza sativa Japonica Group]	-	-	-	-	-	-	-
Os07g0218700	0.09	1.16	0.75	0.06	0	0.67	0	0.06	0	0.47	1.73	0.06	CYP71Z7	PREDICTED: ent-cassadiene C2-hydroxylase-like [Oryza sativa Japonica Group]	-	-	-	-	-	-	-
Os07g0225300	11.18	20.41	19.52	8.54	9.38	7.62	61.07	45.14	43.56	46.79	36.33	67.78	NAC67	PREDICTED: NAC domain-containing protein 67 [Oryza sativa Japonica Group]	-	-	-	-	-	-	-
Os07g0229800	2.02	1.82	1.44	5.39	3.23	3.06	0.79	1.09	1.27	0.79	0.74	1.03	Os07g0229800	Os07g0229800 [Oryza sativa Japonica Group]	Metabolism	Global and Overview;Lipid metabolism	ko01110//Biosynthesis of secondary metabolites;ko00564//Glycerophospholipid metabolism	K00006	-	-	-
Os07g0243800	0	0	0.08	0	0.09	0.08	67.9	105.84	36.39	235.72	176.36	230.12	PRMS	PREDICTED: pathogenesis-related protein 1-like [Oryza sativa Japonica Group]	Organismal Systems;Environmental Information Processing	Signal transduction;Environmental adaptation	ko04626//Plant-pathogen interaction;ko04075//Plant hormone signal transduction	K13449	-	-	-
Os07g0251900	0	0	0.01	0	0	0	7.42	6.44	7.03	3.63	1.21	2.82	At3g47570	Os07g0251900 [Oryza sativa Japonica Group]	-	-	-	-	-	-	-
Os07g0262600	0.36	0	0.51	0	0	0	0	0	0	0	0	0	LECRK41	Os07g0262600, partial [Oryza sativa Japonica Group]	-	-	-	-	-	-	-
Os07g0432201	0.1	0.35	0.46	0.2	0.11	0.4	18.82	20.33	8.42	54.12	38.81	31.5	-	Os07g0429600 [Oryza sativa Japonica Group]	-	-	-	-	-	-	-
Os07g0432333	0	0.16	0.42	0	0	0	106.66	106.66	40.82	233.37	221.17	187.89	-	Os07g0432201, partial [Oryza sativa Japonica Group]	-	-	-	-	-	-	-
Os07g0435300	171.13	279.44	174.73	371.79	419.35	474.72	0.2	0.2	0.11	0.21	0.44	0.2	PSAE	Os07g0435300, partial [Oryza sativa Japonica Group]	Metabolism	Energy metabolism;Global and Overview	ko01100//Metabolic pathways;ko00195//Photosynthesis	K02693	GO:0044464//cell part;GO:0044424//intracellular part;GO:0009522//photosystem I;GO:0032991//macromolecular complex;GO:0005737//cytoplasm;GO:0043229//intracellular organelle;GO:0009526//plastid envelope;GO:0009507//chloroplast;GO:0009532//plastid stroma;GO:0031967//organelle envelope;GO:0098796//membrane protein complex;GO:0031984//organelle subcompartment;GO:0043234//protein complex;GO:0044446//in…	-	GO:0044237//cellular metabolic process;GO:0008152//metabolic process;GO:0009987//cellular process
Os07g0448200	0.74	0.94	0.8	0.31	0.33	0.63	3.5	2.78	3.01	8.47	5.45	7.79	PIP2-4	Os07g0448200, partial [Oryza sativa Japonica Group]	-	-	-	-	-	-	-
Os07g0448400	7.79	7.98	11.96	5.86	7.62	2.74	18.3	28.2	19.49	61.95	102.32	60.4	PIP2-5	Os07g0448400, partial [Oryza sativa Japonica Group]	-	-	-	-	GO:0031224//intrinsic component of membrane;GO:0044425//membrane part;GO:0016020//membrane	GO:0022857//transmembrane transporter activity;GO:0005215//transporter activity;GO:0022891//substrate-specific transmembrane transporter activity;GO:0005372//water transmembrane transporter activity;GO:0022892//substrate-specific transporter activity	GO:0006950//response to stress;GO:0006810//transport;GO:0050896//response to stimulus;GO:0051234//establishment of localization;GO:0044765//single-organism transport;GO:1902578//single-organism localization;GO:0044699//single-organism process;GO:0042044//fluid transport;GO:0051179//localization
Os07g0448600	16.99	13.4	13.69	5.99	9.68	6.46	34.77	39.82	29.2	105.96	148.41	120.29	-	Os07g0448600, partial [Oryza sativa Japonica Group]	-	-	-	-	-	-	-
Os07g0459500	0.04	0.04	0	0	0.05	0	0.42	0.46	0.26	1.06	1.22	1.08	At1g13570	Os07g0459500 [Oryza sativa Japonica Group]	-	-	-	-	-	-	-
Os07g0475900	0.57	0.51	0.45	2.03	1.61	1.24	0.54	0.58	0.32	5.83	6.02	5	HT1	Os07g0475900, partial [Oryza sativa Japonica Group]	-	-	-	-	-	-	-
Os07g0476900	609.89	569.95	508.55	1227.71	1239.28	1154.43	0.95	0.93	0.59	0.63	0.53	0.44	CDSP32	PREDICTED: thioredoxin-like protein CDSP32, chloroplastic [Oryza sativa Japonica Group]	-	-	-	-	-	-	-
Os07g0484200	0	0	0	0	0	0	1.43	0.94	0.71	0.3	0.32	0.29	ADF9	PREDICTED: actin-depolymerizing factor 9 [Oryza sativa Japonica Group]	-	-	-	-	GO:0043228//non-membrane-bounded organelle;GO:0044464//cell part;GO:0005856//cytoskeleton;GO:0043226//organelle;GO:0005623//cell;GO:0015629//actin cytoskeleton;GO:0043229//intracellular organelle;GO:0043232//intracellular non-membrane-bounded organelle;GO:0005622//intracellular;GO:0044424//intracellular part	-	GO:0007015//actin filament organization;GO:0008154//actin polymerization or depolymerization;GO:0016043//cellular component organization;GO:0043933//macromolecular complex subunit organization;GO:1902589//single-organism organelle organization;GO:0044699//single-organism process;GO:0030036//actin cytoskeleton organization;GO:0009987//cellular process;GO:0071822//protein complex subunit organizati…
Os07g0503300	0.25	0	0	3.73	0	2.27	10.92	12.83	13.37	11.24	9.76	8.07	RhGT1	PREDICTED: anthocyanidin 3-O-glucosyltransferase 2 [Oryza sativa Japonica Group]	-	-	-	-	-	-	-
Os07g0505200	2.36	3.68	1.6	0.43	2.17	3.5	0.77	1.02	0.65	0.41	0.18	0.2	SPL13	PREDICTED: squamosa promoter-binding-like protein 13 [Oryza sativa Japonica Group]	-	-	-	-	-	-	-
Os07g0510100	11.09	10.21	9.12	26.42	23.84	16.01	0.39	0.49	0.69	0.5	0.39	0.66	MAP1B	PREDICTED: methionine aminopeptidase 1B, chloroplastic [Oryza sativa Japonica Group]	-	-	-	-	-	-	-
Os07g0519100	0	0.07	0.04	0.04	0	0	0.12	0.29	0.08	0.93	0.67	0.45	CYP716B1	PREDICTED: cytochrome P450 716B1 [Oryza sativa Japonica Group]	-	-	-	-	-	-	-
Os07g0519300	0.44	0.56	0.46	0.56	0.77	0.83	6.31	9.22	3.7	18.87	16.6	15.79	CYP716B1	Os07g0519300, partial [Oryza sativa Japonica Group]	-	-	-	-	-	-	-
Os07g0520100	0	0	0	0.04	0	0.04	2.11	2.92	1.51	5.33	5.34	4.21	CYP716B1	Os07g0520100 [Oryza sativa Japonica Group]	-	-	-	-	-	-	-
Os07g0523400	11.77	18.13	10.76	9.16	10.82	13.06	4.8	3.08	4.98	2.36	1.88	1.99	GPT2	PREDICTED: glucose-6-phosphate/phosphate translocator 2, chloroplastic-like [Oryza sativa Japonica Group]	-	-	-	-	-	-	-
Os07g0523600	22.41	34.71	23.66	20.75	25.09	25.59	11.38	7.84	16.2	5.99	3.97	4.04	GPT2	PREDICTED: glucose-6-phosphate/phosphate translocator 2, chloroplastic-like [Oryza sativa Japonica Group]	-	-	-	-	GO:0043229//intracellular organelle;GO:0044422//organelle part;GO:0031975//envelope;GO:0016020//membrane;GO:0005622//intracellular;GO:0044425//membrane part;GO:0044424//intracellular part;GO:0031967//organelle envelope;GO:0005623//cell;GO:0043227//membrane-bounded organelle;GO:0009536//plastid;GO:0043231//intracellular membrane-bounded organelle;GO:0044446//intracellular organelle part;GO:0044444…	GO:0005215//transporter activity;GO:0022857//transmembrane transporter activity;GO:0015605//organophosphate ester transmembrane transporter activity;GO:1901677//phosphate transmembrane transporter activity	GO:0071702//organic substance transport;GO:0051179//localization;GO:0051234//establishment of localization;GO:0044699//single-organism process;GO:0015748//organophosphate ester transport;GO:1901264//carbohydrate derivative transport;GO:1902578//single-organism localization;GO:0015717//triose phosphate transport;GO:0006810//transport;GO:0044765//single-organism transport
Os07g0523965	22.41	34.71	23.66	20.75	25.09	25.59	11.38	7.84	16.2	5.99	3.97	4.04	GPT2	PREDICTED: glucose-6-phosphate/phosphate translocator 2, chloroplastic-like [Oryza sativa Japonica Group]	-	-	-	-	GO:0044422//organelle part;GO:0009536//plastid;GO:0044424//intracellular part;GO:0043229//intracellular organelle;GO:0044444//cytoplasmic part;GO:0031967//organelle envelope;GO:0005737//cytoplasm;GO:0044425//membrane part;GO:0031975//envelope;GO:0005623//cell;GO:0044435//plastid part;GO:0016020//membrane;GO:0009526//plastid envelope;GO:0043227//membrane-bounded organelle;GO:0043231//intracellular…	GO:0022857//transmembrane transporter activity;GO:1901677//phosphate transmembrane transporter activity;GO:0005215//transporter activity;GO:0015605//organophosphate ester transmembrane transporter activity	GO:0015748//organophosphate ester transport;GO:1902578//single-organism localization;GO:0071702//organic substance transport;GO:1901264//carbohydrate derivative transport;GO:0044699//single-organism process;GO:0015717//triose phosphate transport;GO:0051234//establishment of localization;GO:0051179//localization;GO:0006810//transport;GO:0044765//single-organism transport
Os07g0524200	0.19	0.47	0.12	0.26	0.51	0.33	21.26	18.56	26.08	12.92	9.72	10	-	harpin-induced protein [Zea mays]	-	-	-	-	-	-	-
Os07g0526400	5.54	13.61	15.03	0.21	0.54	0.53	166.31	80.89	135.45	119.31	78.01	85.31	Os07g0271500	PREDICTED: bisdemethoxycurcumin synthase-like [Oryza sativa Japonica Group]	-	-	-	-	-	-	-
Os07g0529600	36.68	20.91	29.53	147.24	169.43	125.61	10.08	19.75	7.43	2.3	3.51	3.52	THI1-2	PREDICTED: thiamine thiazole synthase 2, chloroplastic [Oryza sativa Japonica Group]	Metabolism	Global and Overview;Metabolism of cofactors and vitamins	ko01100//Metabolic pathways;ko00730//Thiamine metabolism	K03146	-	-	-
Os07g0539300	3.25	2.08	2.62	9.43	5.43	3.82	26.01	25.59	23.32	45.87	44.56	32.2	At4g29360	PREDICTED: glucan endo-1,3-beta-glucosidase 12 [Oryza sativa Japonica Group]	-	-	-	-	-	-	-
Os07g0539900	1.25	2.47	1.84	4.51	2.24	6.32	0.51	0.43	0.41	1.09	1.45	0.95	At5g56590	PREDICTED: glucan endo-1,3-beta-glucosidase 3 isoform X1 [Oryza sativa Japonica Group]	-	-	-	-	-	-	-
Os07g0541600	0.63	0.8	0.77	0.58	0.51	0.44	1.3	1.97	1.83	0.79	0.77	0.87	-	Os07g0541600, partial [Oryza sativa Japonica Group]	-	-	-	-	-	-	-
Os07g0541700	1.29	1.98	2.1	0.84	0.65	0.53	0.23	0.06	0.07	0	0	0.06	CRK8	Os07g0541700, partial [Oryza sativa Japonica Group]	-	-	-	-	-	GO:0016773//phosphotransferase activity, alcohol group as acceptor;GO:0032550//purine ribonucleoside binding;GO:0016301//kinase activity;GO:0001882//nucleoside binding;GO:0097367//carbohydrate derivative binding;GO:0004672//protein kinase activity;GO:0003824//catalytic activity;GO:0001883//purine nucleoside binding;GO:0016772//transferase activity, transferring phosphorus-containing groups;GO:190…	GO:0006464//cellular protein modification process;GO:0044267//cellular protein metabolic process;GO:0043412//macromolecule modification;GO:0009628//response to abiotic stimulus;GO:0008152//metabolic process;GO:0051707//response to other organism;GO:0009620//response to fungus;GO:0043207//response to external biotic stimulus;GO:0036211//protein modification process;GO:0071704//organic substance me…
Os07g0542400	1.52	1.53	1.45	0.73	0.52	0.73	8.49	7.46	10.62	10.04	7.23	8.97	CRK25	PREDICTED: cysteine-rich receptor-like protein kinase 10 [Oryza sativa Japonica Group]	-	-	-	-	-	-	-
Os07g0544800	209.71	322.97	178.67	478.07	487.53	554.19	0.21	0.75	0.47	1.42	1.46	1.29	Os07g0544800	PREDICTED: oxygen-evolving enhancer protein 3, chloroplastic [Oryza sativa Japonica Group]	Metabolism	Energy metabolism;Global and Overview	ko01100//Metabolic pathways;ko00195//Photosynthesis	K08901	GO:0044436//thylakoid part;GO:0044444//cytoplasmic part;GO:0044435//plastid part;GO:0043234//protein complex;GO:0009521//photosystem;GO:0009523//photosystem II;GO:0009507//chloroplast;GO:0098796//membrane protein complex;GO:0043226//organelle;GO:0044422//organelle part;GO:0016020//membrane;GO:0043227//membrane-bounded organelle;GO:0009532//plastid stroma;GO:0005622//intracellular;GO:0043231//intr…	-	GO:0006811//ion transport;GO:0044237//cellular metabolic process;GO:0022613//ribonucleoprotein complex biogenesis;GO:0006818//hydrogen transport;GO:0016043//cellular component organization;GO:0010033//response to organic substance;GO:0006091//generation of precursor metabolites and energy;GO:0044765//single-organism transport;GO:0051179//localization;GO:0016311//dephosphorylation;GO:0006464//cell…
Os07g0551300	21.03	29.65	31.65	11.56	11.81	12.11	108.55	101.11	127.73	94.37	58.52	86.79	B120	PREDICTED: G-type lectin S-receptor-like serine/threonine-protein kinase B120 [Oryza sativa Japonica Group]	-	-	-	-	-	GO:0001883//purine nucleoside binding;GO:0097159//organic cyclic compound binding;GO:1901363//heterocyclic compound binding;GO:0001882//nucleoside binding;GO:0016740//transferase activity;GO:0097367//carbohydrate derivative binding;GO:0016301//kinase activity;GO:0003824//catalytic activity;GO:0032550//purine ribonucleoside binding;GO:0004672//protein kinase activity;GO:0016773//phosphotransferase…	GO:0043412//macromolecule modification;GO:0044763//single-organism cellular process;GO:0044267//cellular protein metabolic process;GO:0044260//cellular macromolecule metabolic process;GO:0008037//cell recognition;GO:0006793//phosphorus metabolic process;GO:0071704//organic substance metabolic process;GO:0036211//protein modification process;GO:0006464//cellular protein modification process;GO:004…
Os07g0553000	0	0	0	0	0	0	6.89	8.14	5.33	3.67	1.48	3.38	CSLF2	Os07g0553000, partial [Oryza sativa Japonica Group]	-	-	-	-	GO:0044425//membrane part;GO:0031224//intrinsic component of membrane;GO:0016020//membrane	GO:0016758//transferase activity, transferring hexosyl groups;GO:0016740//transferase activity;GO:0016759//cellulose synthase activity;GO:0046527//glucosyltransferase activity;GO:0016757//transferase activity, transferring glycosyl groups;GO:0003824//catalytic activity	GO:0005976//polysaccharide metabolic process;GO:0043170//macromolecule metabolic process;GO:0005975//carbohydrate metabolic process;GO:0044042//glucan metabolic process;GO:0044237//cellular metabolic process;GO:0006073//cellular glucan metabolic process;GO:0044264//cellular polysaccharide metabolic process;GO:0044238//primary metabolic process;GO:0044260//cellular macromolecule metabolic process;…
Os07g0556200	3432.78	3215.59	3304.93	3538.93	3815.61	3754.99	1.87	1.58	0.84	4.07	2.76	4.69	petC	PREDICTED: cytochrome b6-f complex iron-sulfur subunit, chloroplastic [Oryza sativa Japonica Group]	Metabolism	Energy metabolism;Global and Overview	ko01100//Metabolic pathways;ko00195//Photosynthesis	K02636	-	-	-
Os07g0558400	1279.8	1691.37	1135.08	3083.78	3104.06	3389.95	1.16	1.31	1.21	0.56	0.97	1.78	LHCB4.2	PREDICTED: chlorophyll a-b binding protein CP29.1, chloroplastic [Oryza sativa Japonica Group]	Metabolism	Energy metabolism;Global and Overview	ko01100//Metabolic pathways;ko00196//Photosynthesis - antenna proteins	K08915	-	-	-
Os07g0561800	0.11	0.05	0.04	0.23	0.88	0.23	4.69	8.06	10.87	16.97	8.78	22.17	2021-10-02	PREDICTED: organic cation/carnitine transporter 2 [Oryza sativa Japonica Group]	-	-	-	-	-	-	-
Os07g0564500	2.85	2.83	3.6	1.96	1.91	1.57	6.7	3.9	9.82	3.18	0.92	1.84	NDA1	PREDICTED: internal alternative NAD(P)H-ubiquinone oxidoreductase A1, mitochondrial [Oryza sativa Japonica Group]	-	-	-	-	-	-	-
Os07g0569600	25.6	24.28	26.39	45.06	58.51	58.12	0.74	0.44	0.84	0.83	0.41	1.01	-	chaperonin-like RbcX protein 2, chloroplastic [Aegilops tauschii subsp. tauschii] [Aegilops tauschii]	-	-	-	-	-	-	-
Os07g0571300	2.67	1.77	1.5	0.77	0.71	1.08	5.65	5.45	4.58	3.95	3.32	4.35	-	unknown protein [Oryza sativa Japonica Group]	-	-	-	-	-	-	-
Os07g0572050	0.19	0.12	0.13	0.89	0.54	0.56	0	0.25	0.28	0.13	0	0.13	-	PREDICTED: primary amine oxidase [Oryza sativa Japonica Group]	Metabolism	Global and Overview;Biosynthesis of other secondary metabolites;Metabolism of other amino acids;Amino acid metabolism	ko01100//Metabolic pathways;ko01110//Biosynthesis of secondary metabolites;ko00260//Glycine, serine and threonine metabolism;ko00360//Phenylalanine metabolism;ko00350//Tyrosine metabolism;ko00410//beta-Alanine metabolism;ko00950//Isoquinoline alkaloid biosynthesis;ko00960//Tropane, piperidine and pyridine alkaloid biosynthesis	K00276	-	-	-
Os07g0572100	0.26	0.15	0.24	1.01	1.17	0.6	0.86	1.18	0.53	0.79	0.56	0.6	-	PREDICTED: primary amine oxidase [Oryza sativa Japonica Group]	Metabolism	Global and Overview;Biosynthesis of other secondary metabolites;Metabolism of other amino acids;Amino acid metabolism	ko01100//Metabolic pathways;ko01110//Biosynthesis of secondary metabolites;ko00260//Glycine, serine and threonine metabolism;ko00360//Phenylalanine metabolism;ko00350//Tyrosine metabolism;ko00410//beta-Alanine metabolism;ko00950//Isoquinoline alkaloid biosynthesis;ko00960//Tropane, piperidine and pyridine alkaloid biosynthesis	K00276	-	-	-
Os07g0573900	31.51	45.04	29.71	31.34	32.03	31.28	172.72	69.15	116.83	49.82	66.75	56.08	-	Os07g0573900, partial [Oryza sativa Japonica Group]	-	-	-	-	-	-	-
Os07g0582400	99.32	158.62	144.52	79.85	38.54	63.57	138.75	133.74	216.11	90.96	75.12	98.72	PLT5	PREDICTED: polyol transporter 5 [Oryza sativa Japonica Group]	-	-	-	-	-	-	-
Os07g0582450	0	0.73	0.2	0	0	0	0.27	0.29	0	0.25	0	0.67	-	Os07g0582450 [Oryza sativa Japonica Group]	-	-	-	-	-	-	-
Os07g0589200	0.39	0.21	0.22	0	0.06	0.03	21.94	24.05	22.95	25.5	17.2	21.36	SCL32	PREDICTED: scarecrow-like protein 32 [Oryza sativa Japonica Group]	-	-	-	-	-	-	-
Os07g0598500	0.56	0.81	0.72	1.45	2.01	1.27	2.15	2.17	1.39	1.62	2.71	1.69	At4g21705	PREDICTED: pentatricopeptide repeat-containing protein At4g21705, mitochondrial [Oryza sativa Japonica Group]	-	-	-	-	-	-	-
Os07g0606800	0.37	0.21	0.13	0	0.05	0	4.28	4.46	4.73	3.17	4.11	2.19	CXE18	PREDICTED: probable carboxylesterase 18 [Oryza sativa Japonica Group]	-	-	-	-	-	-	-
Os07g0613800	14.49	12.04	12.31	7.36	5.75	5.82	21.18	7.53	13.19	6.71	4.52	7.66	-	Os07g0613800, partial [Oryza sativa Japonica Group]	-	-	-	-	-	-	-
Os07g0615200	202.95	306.76	352.47	110.84	102.22	101.6	917.7	795.33	999.16	747.46	512.34	711.42	TIFY10A	PREDICTED: protein TIFY 10b [Oryza sativa Japonica Group]	Environmental Information Processing	Signal transduction	ko04075//Plant hormone signal transduction	K13464	-	-	-
Os07g0616200	3.16	2.59	2.71	8.43	8.66	9.23	11.46	12.29	10.19	8.94	18.02	12.07	KAS2	PREDICTED: 3-oxoacyl-[acyl-carrier-protein] synthase II, chloroplastic [Oryza sativa Japonica Group]	Metabolism	Metabolism of cofactors and vitamins;Global and Overview;Lipid metabolism	ko01100//Metabolic pathways;ko01212//Fatty acid metabolism;ko00061//Fatty acid biosynthesis;ko00780//Biotin metabolism	K09458	-	-	-
Os07g0616500	9.73	10.49	10.58	22.39	19.9	19.99	26.82	26.59	24.79	21.79	18.56	23.35	GLO4	PREDICTED: peroxisomal (S)-2-hydroxy-acid oxidase GLO4 isoform X1 [Oryza sativa Japonica Group]	Metabolism;Cellular Processes	Transport and catabolism;Global and Overview;Carbohydrate metabolism	ko01100//Metabolic pathways;ko01110//Biosynthesis of secondary metabolites;ko01130//Biosynthesis of antibiotics;ko01120//Microbial metabolism in diverse environments;ko01200//Carbon metabolism;ko04146//Peroxisome;ko00630//Glyoxylate and dicarboxylate metabolism	K11517	GO:0043229//intracellular organelle;GO:0044464//cell part;GO:0044424//intracellular part;GO:0005737//cytoplasm;GO:0005622//intracellular;GO:0042579//microbody;GO:0044444//cytoplasmic part;GO:0043227//membrane-bounded organelle;GO:0005623//cell;GO:0043231//intracellular membrane-bounded organelle;GO:0043226//organelle	GO:0016614//oxidoreductase activity, acting on CH-OH group of donors;GO:0000166//nucleotide binding;GO:0016491//oxidoreductase activity;GO:1901363//heterocyclic compound binding;GO:0003973//(S)-2-hydroxy-acid oxidase activity;GO:0097367//carbohydrate derivative binding;GO:0003824//catalytic activity;GO:0097159//organic cyclic compound binding;GO:1901265//nucleoside phosphate binding;GO:0005488//b…	GO:0045089//positive regulation of innate immune response;GO:0044764//multi-organism cellular process;GO:0043094//cellular metabolic compound salvage;GO:0008152//metabolic process;GO:0009058//biosynthetic process;GO:0002253//activation of immune response;GO:0044699//single-organism process;GO:0044419//interspecies interaction between organisms;GO:0080134//regulation of response to stress;GO:00432…
Os07g0619600	1.19	1.69	1.47	3.18	2.65	3.06	2.35	2.89	2.38	1.91	1.79	2.86	DLX1	Os07g0619600 [Oryza sativa Japonica Group]	-	-	-	-	-	-	-
Os07g0623200	3.28	3.8	4.79	11.37	8.45	8.28	4.36	2.28	3.07	2.63	3.02	2.65	PAA1	PREDICTED: copper-transporting ATPase PAA1, chloroplastic isoform X2 [Oryza sativa Japonica Group]	-	-	-	-	-	-	-
Os07g0626800	3.71	2.76	2.06	6.95	6.42	6.4	0	0	0	0	0	0.04	-	PREDICTED: 15-cis-phytoene desaturase, chloroplastic/chromoplastic [Oryza sativa Japonica Group]	-	-	-	-	GO:0044464//cell part;GO:0031967//organelle envelope;GO:0005623//cell;GO:0031975//envelope;GO:0009536//plastid;GO:0009526//plastid envelope;GO:0043229//intracellular organelle;GO:0044424//intracellular part;GO:0044422//organelle part;GO:0044435//plastid part;GO:0044444//cytoplasmic part;GO:0005622//intracellular;GO:0043231//intracellular membrane-bounded organelle;GO:0044446//intracellular organe…	GO:0003824//catalytic activity	GO:0008152//metabolic process;GO:0044710//single-organism metabolic process;GO:0044699//single-organism process
Os07g0628700	41.12	36.06	37.19	78.89	81.06	82.53	0.19	0.22	0.19	0.07	0.26	0.22	CRK10	PREDICTED: cysteine-rich receptor-like protein kinase 10 isoform X2 [Brachypodium distachyon]	-	-	-	-	-	-	-
Os07g0628900	8.39	6.48	7.53	22.77	22.63	20.37	0.11	0.02	0.05	0	0.07	0.07	CRK10	cysteine-rich receptor-like protein kinase 6 [Aegilops tauschii subsp. tauschii] [Aegilops tauschii]	-	-	-	-	-	-	-
Os07g0631700	1.16	2.96	2.65	0.73	0.41	1.31	33.93	24.12	20.46	16.01	18.75	22.44	CML45	PREDICTED: probable calcium-binding protein CML45 [Oryza sativa Japonica Group]	-	-	-	-	-	-	-
Os07g0631900	20.95	20	16.75	57.3	48.89	31.74	2.11	1.72	2.76	0.89	1.12	2.21	-	PREDICTED: 29 kDa ribonucleoprotein A, chloroplastic [Oryza sativa Japonica Group]	-	-	-	-	-	-	-
Os07g0638300	0	0	0	0	0	0	3.85	3.99	4.4	15.32	10.38	13.1	Os07g0638300	PREDICTED: 1-Cys peroxiredoxin A [Oryza sativa Japonica Group]	Metabolism	Biosynthesis of other secondary metabolites;Global and Overview	ko01100//Metabolic pathways;ko01110//Biosynthesis of secondary metabolites;ko00940//Phenylpropanoid biosynthesis	K11188	GO:0043227//membrane-bounded organelle;GO:0043226//organelle;GO:0043229//intracellular organelle;GO:0005623//cell;GO:0044464//cell part;GO:0044424//intracellular part;GO:0005622//intracellular;GO:0043231//intracellular membrane-bounded organelle	GO:0005488//binding;GO:0016209//antioxidant activity;GO:0016491//oxidoreductase activity;GO:0043169//cation binding;GO:0043167//ion binding;GO:0097159//organic cyclic compound binding;GO:0016705//oxidoreductase activity, acting on paired donors, with incorporation or reduction of molecular oxygen;GO:1901363//heterocyclic compound binding;GO:0003824//catalytic activity;GO:0046906//tetrapyrrole bin…	GO:0042743//hydrogen peroxide metabolic process;GO:0044710//single-organism metabolic process;GO:0009987//cellular process;GO:0072593//reactive oxygen species metabolic process;GO:0006950//response to stress;GO:0044699//single-organism process;GO:0008152//metabolic process;GO:0050896//response to stimulus;GO:0044237//cellular metabolic process
Os07g0638400	0	0.14	0.74	0.16	0.12	0.33	337.33	442.17	454.99	1070.87	1050.12	1217.89	Os07g0638400	PREDICTED: 1-Cys peroxiredoxin B [Oryza sativa Japonica Group]	Metabolism	Global and Overview;Biosynthesis of other secondary metabolites	ko01100//Metabolic pathways;ko01110//Biosynthesis of secondary metabolites;ko00940//Phenylpropanoid biosynthesis	K11188	GO:0043227//membrane-bounded organelle;GO:0043226//organelle;GO:0044464//cell part;GO:0044424//intracellular part;GO:0005622//intracellular;GO:0043231//intracellular membrane-bounded organelle;GO:0005623//cell;GO:0043229//intracellular organelle	GO:0005488//binding;GO:0043169//cation binding;GO:0016209//antioxidant activity;GO:0016491//oxidoreductase activity;GO:0016705//oxidoreductase activity, acting on paired donors, with incorporation or reduction of molecular oxygen;GO:0046906//tetrapyrrole binding;GO:0097159//organic cyclic compound binding;GO:1901363//heterocyclic compound binding;GO:0003824//catalytic activity;GO:0043167//ion bin…	GO:0044699//single-organism process;GO:0008152//metabolic process;GO:0044710//single-organism metabolic process;GO:0009987//cellular process;GO:0072593//reactive oxygen species metabolic process;GO:0044237//cellular metabolic process;GO:0006950//response to stress;GO:0050896//response to stimulus;GO:0042743//hydrogen peroxide metabolic process
Os07g0642950	0	0	0	0.66	1.06	3.27	0.57	0	0	0	0.91	0	-	Os07g0642950 [Oryza sativa Japonica Group]	-	-	-	-	-	-	-
Os07g0643800	0.51	0.46	0.79	0.4	0.44	0.12	31.48	32.13	49.92	16.39	19.05	13.45	DIR5	Os07g0643800, partial [Oryza sativa Japonica Group]	-	-	-	-	-	-	-
Os07g0644400	0.33	0	0.05	0.13	0	0	0.13	0.06	0.14	0	0	0	-	Os07g0644400, partial [Oryza sativa Japonica Group]	-	-	-	-	-	-	-
Os07g0650600	36.68	44.15	42.9	34	37.01	35.74	13.84	9.78	14.2	6.41	5.16	7.21	-	Os07g0650600, partial [Oryza sativa Japonica Group]	-	-	-	-	-	-	-
Os07g0654700	0.1	0.12	0.09	0.11	0.22	0.13	17.91	19.44	13.04	8.81	5.29	7.45	-	Os07g0654450 [Oryza sativa Japonica Group]	-	-	-	-	-	-	-
Os07g0656200	1.15	1.41	0.88	2.88	2.41	2.74	0.16	0.33	0.27	0.33	0.33	0.3	BGLU26	Os07g0656200 [Oryza sativa Japonica Group]	Metabolism	Carbohydrate metabolism;Global and Overview;Biosynthesis of other secondary metabolites;Metabolism of other amino acids	ko01100//Metabolic pathways;ko01110//Biosynthesis of secondary metabolites;ko00500//Starch and sucrose metabolism;ko00940//Phenylpropanoid biosynthesis;ko00460//Cyanoamino acid metabolism	K05350	-	-	-
Os07g0666750	0	0	0	0.73	5.34	1.61	0	0.28	0.53	1.13	0	0	-	Os07g0666750 [Oryza sativa Japonica Group]	-	-	-	-	-	-	-
Os07g0667300	9.55	14.24	12.61	4.68	5.57	5.01	0.42	0.4	0.48	0.3	0.4	0.07	COL13	PREDICTED: zinc finger protein CONSTANS-LIKE 13 isoform X1 [Oryza sativa Japonica Group]	-	-	-	-	-	-	-
Os07g0669200	4.19	3.85	3.25	12.46	8.98	5.75	0.37	0.6	0.6	0.22	0.5	0.41	OBGC1	Os07g0669200 [Oryza sativa Japonica Group]	-	-	-	-	-	-	-
Os07g0669250	0.84	1.01	1.56	4.31	2.97	3.43	0	0.26	0	0.26	0	0.13	OBGC1	Os07g0669250 [Oryza sativa Japonica Group]	-	-	-	-	-	-	-
Os07g0670300	2.27	2.08	1.81	4.16	3.87	6.13	3.53	5.66	3.85	8.65	6.04	6.69	-	PREDICTED: protein SRC2 [Oryza sativa Japonica Group]	-	-	-	-	-	-	-
Os07g0673600	1217.22	1244.54	1161	1244.44	1326.1	1410.28	0.6	0.26	0.48	4.29	1.15	2.12	-	Os07g0673600 [Oryza sativa Japonica Group]	-	-	-	-	-	-	-
Os07g0684000	572.01	511.74	551.16	544.61	634.11	589.39	7.12	12.26	5.32	1.54	2.4	1.94	-	osr40g3 [Oryza sativa Indica Group]	-	-	-	-	-	-	-
Os07g0684800	22.83	33.99	38.44	14.98	13.96	16.34	36.69	26.44	33.29	43.3	36.08	45.61	NAC100	PREDICTED: NAC domain-containing protein 92 [Oryza sativa Japonica Group]	-	-	-	-	-	-	-
Os07g0687900	10.74	14.4	13.02	10.92	10.88	10.6	1.29	1.65	0.57	5.25	5.76	5.33	GOLS2	PREDICTED: galactinol synthase 2 [Oryza sativa Japonica Group]	Metabolism	Carbohydrate metabolism	ko00052//Galactose metabolism	K18819	-	GO:0016740//transferase activity;GO:0003824//catalytic activity	-
Os07g0689600	22.84	15.25	8.14	37.35	41.13	40.83	7.23	8.79	10.45	19.41	26.51	17.97	NAS3	PREDICTED: nicotianamine synthase 3 [Oryza sativa Japonica Group]	-	-	-	-	-	-	-
Os07g0691200	96.17	94.53	52.31	188.58	182.93	163	10.7	11.15	10.83	7.18	8.69	7.83	ddl	Os07g0691200 [Oryza sativa Japonica Group]	-	-	-	-	-	-	-
Os08g0101500	1.03	1.48	0.99	1.9	2	1.44	14.54	17.12	16.31	33.58	39.72	35.58	MOT1	PREDICTED: molybdate transporter 1 [Oryza sativa Japonica Group]	-	-	-	-	-	-	-
Os08g0106300	0	0	0	0	0	0.06	6.67	8.32	4.59	1.64	2.33	1.79	CYP71C4	PREDICTED: indole-2-monooxygenase [Oryza sativa Japonica Group]	-	-	-	-	-	-	-
Os08g0111200	6.02	6.92	6.72	20.41	17.08	16.58	138.91	127.72	117.3	138.28	104.46	134.39	Gba2	PREDICTED: non-lysosomal glucosylceramidase isoform X1 [Oryza sativa Japonica Group]	Metabolism	Glycan biosynthesis and metabolism;Global and Overview;Lipid metabolism	ko01100//Metabolic pathways;ko00600//Sphingolipid metabolism;ko00511//Other glycan degradation	K17108	-	-	-
Os08g0114000	0	0.78	1.81	0	1.59	1.01	1.12	0	0.49	0	0	0	-	unknown protein [Oryza sativa Japonica Group]	-	-	-	-	-	-	-
Os08g0114400	0.2	0.36	0.86	0	0.08	0.08	4.15	6.8	5.46	5.74	4.85	5.88	-	Os04g0360650, partial [Oryza sativa Japonica Group]	-	-	-	-	-	-	-
Os08g0124500	0.11	0.21	0.11	0	0	0.05	26.53	23.78	22.88	22.27	19.14	24.76	LECRK91	PREDICTED: L-type lectin-domain containing receptor kinase IX.1 [Oryza sativa Japonica Group]	-	-	-	-	-	-	-
Os08g0126700	2.04	4.2	0.63	11.24	10.26	12.94	0.27	0.53	0.39	0.34	0.48	0.4	Os08g0126700	Os08g0126700, partial [Oryza sativa Japonica Group]	-	-	-	-	-	-	-
Os08g0127800	3.35	3.12	3.16	3.61	3.87	3.54	6.76	5.88	7.34	3.13	1.52	2.58	-	PREDICTED: uncharacterized protein LOC4344573 [Oryza sativa Japonica Group]	-	-	-	-	-	-	-
Os08g0136700	0.1	0	0.04	0.05	0	0	0.04	0.85	0.15	4.85	2.14	0.36	CRRSP55	PREDICTED: cysteine-rich repeat secretory protein 55 [Oryza sativa Japonica Group]	-	-	-	-	-	-	-
Os08g0139100	14.17	12.51	12.66	36.13	36.04	26.51	3.19	4.2	2.55	2.52	2.66	1.84	MORF9	PREDICTED: multiple organellar RNA editing factor 9, chloroplastic [Oryza sativa Japonica Group]	-	-	-	-	-	-	-
Os08g0139700	1877.45	2137.97	2461.63	977.11	1066.06	1010.02	0.31	0.34	0.24	0.25	0.29	0.61	TPS2	Os08g0139700, partial [Oryza sativa Japonica Group]	-	-	-	-	-	-	-
Os08g0140300	0.03	0.19	0.28	0.27	0.1	0.09	11.18	9.95	9.7	43.64	25.19	34.8	TDC	PREDICTED: aromatic-L-amino-acid decarboxylase [Oryza sativa Japonica Group]	Metabolism	Global and Overview;Amino acid metabolism;Biosynthesis of other secondary metabolites	ko01100//Metabolic pathways;ko01110//Biosynthesis of secondary metabolites;ko00350//Tyrosine metabolism;ko00950//Isoquinoline alkaloid biosynthesis	K01592	-	-	-
Os08g0140500	0.89	1.03	1.78	1.63	0.99	0.91	4.5	2.75	2.15	24.15	20.59	25.03	TDC	PREDICTED: aromatic-L-amino-acid decarboxylase [Oryza sativa Japonica Group]	Metabolism	Global and Overview;Amino acid metabolism;Biosynthesis of other secondary metabolites	ko01100//Metabolic pathways;ko01110//Biosynthesis of secondary metabolites;ko00350//Tyrosine metabolism;ko00950//Isoquinoline alkaloid biosynthesis	K01592	-	-	-
Os08g0150600	0.26	0.43	0.36	0.9	0.77	0.88	1.25	0.76	1.54	1.09	1.04	1.72	At1g66310	Os08g0150600 [Oryza sativa Japonica Group]	-	-	-	-	-	-	-
Os08g0150700	7.02	8.54	12.59	4.47	4.96	5.09	32.56	20.84	45.31	9.33	6.16	7.89	PP2B10	PREDICTED: F-box protein PP2-B10 [Oryza sativa Japonica Group]	-	-	-	-	-	-	-
Os08g0153700	0.24	0	0.11	0.34	0.55	0.58	0.61	0.98	0.92	1.24	0.48	0.58	-	Os08g0153700 [Oryza sativa Japonica Group]	-	-	-	-	-	-	-
Os08g0154250	0.14	0.03	0.13	0.08	0.08	0.09	0.2	0.44	0.45	0.1	0.06	0.08	SKU5	PREDICTED: monocopper oxidase-like protein SKU5 [Oryza sativa Japonica Group]	-	-	-	-	-	-	-
Os08g0158400	0.1	0.96	0.12	0	0	0.07	1.92	2.03	2.17	1.48	1.56	1.67	BBE1	PREDICTED: reticuline oxidase-like [Oryza sativa Japonica Group]	-	-	-	-	-	GO:0003824//catalytic activity;GO:0016491//oxidoreductase activity	-
Os08g0159500	24.56	28.89	20.08	61.12	52.88	54.76	34.95	36.12	31.61	33.61	32.05	33.07	LSD1	Os08g0159500 [Oryza sativa Japonica Group]	-	-	-	-	-	-	-
Os08g0160600	1.1	2.27	1.13	0.37	1.24	1.74	6.21	32.54	31.2	7.1	9.76	7.06	-	Os07g0551650, partial [Oryza sativa Japonica Group]	-	-	-	-	-	-	-
Os08g0169300	0.05	0.1	0.2	0.58	0.77	0.81	0.24	0.15	0.16	0.25	0.43	0.24	ROMT	Os08g0169300 [Oryza sativa Japonica Group]	-	-	-	-	-	-	-
Os08g0174100	40.16	32.18	28.25	16.65	16.6	16.67	0.12	0	0.06	0	0.14	0	3MAT	Os08g0174100 [Oryza sativa Japonica Group]	-	-	-	-	-	-	-
Os08g0189600	1.71	1.64	2.01	1.59	1.4	1.28	6.95	4.42	5.34	12.69	9.52	13.79	GER6	PREDICTED: germin-like protein 8-7 isoform X1 [Oryza sativa Japonica Group]	-	-	-	-	-	-	-
Os08g0189700	0.34	1.55	0.53	0.17	0.06	0.18	1.91	0.79	2.16	3.8	2.25	3.28	Os08g0189700	PREDICTED: germin-like protein 8-8 [Oryza sativa Japonica Group]	-	-	-	-	-	-	-
Os08g0189850	1.33	1.49	2	0.33	0.65	0.42	2.02	1.15	2.36	3.02	2.5	3.52	Os08g0189850	PREDICTED: germin-like protein 8-9 [Oryza sativa Japonica Group]	-	-	-	-	-	-	-
Os08g0189900	0.97	1.1	1.08	0.51	0.36	0.13	2.91	2.38	2.56	6.76	5.06	8.05	GLP2	PREDICTED: germin-like protein 8-10 isoform X1 [Oryza sativa Japonica Group]	-	-	-	-	-	-	-
Os08g0191900	6.48	5.64	4.08	20.59	16.61	13.21	1.53	1.79	1.35	1.11	0.89	1.71	At3g59040	PREDICTED: pentatricopeptide repeat-containing protein At3g59040 [Oryza sativa Japonica Group]	-	-	-	-	-	-	-
Os08g0192100	25.36	36.9	55.12	10.3	13.65	16.49	0.64	0.33	0.18	0.08	0	0.16	-	Os08g0192100 [Oryza sativa Japonica Group]	-	-	-	-	-	-	-
Os08g0193100	0.86	0.54	0.72	1.81	1.87	2.28	0.81	0.72	0.72	0.66	0.75	0.48	SPS1	Os08g0193100, partial [Oryza sativa Japonica Group]	Metabolism	Global and Overview;Metabolism of terpenoids and polyketides	ko01100//Metabolic pathways;ko01110//Biosynthesis of secondary metabolites;ko01130//Biosynthesis of antibiotics;ko00900//Terpenoid backbone biosynthesis	K14066	-	-	-
Os08g0197800	0.02	0	0	0.2	0.11	0.1	0.36	0.46	0.28	0.35	0.35	0.55	-	Os08g0197800, partial [Oryza sativa Japonica Group]	-	-	-	-	-	-	-
Os08g0206466	0.48	0.72	0.86	0	0.34	0.05	6.58	5.52	7.64	4.52	3.07	2.38	-	Os08g0206466, partial [Oryza sativa Japonica Group]	-	-	-	-	-	-	-
Os08g0237000	22.3	28	21.04	8.2	9.7	16.98	650.72	755.37	746.29	730.37	845.25	705.35	XTH8	PREDICTED: xyloglucan endotransglycosylase/hydrolase protein 8 [Oryza sativa Japonica Group]	-	-	-	-	-	-	-
Os08g0245400	1.04	0.94	0.75	1.93	1.91	1.72	2.64	3.75	2.86	3.69	3.66	3.86	BIO3-BIO1	PREDICTED: bifunctional dethiobiotin synthetase/7,8-diamino-pelargonic acid aminotransferase, mitochondrial [Oryza sativa Japonica Group]	Metabolism	Global and Overview;Metabolism of cofactors and vitamins	ko01100//Metabolic pathways;ko00780//Biotin metabolism	K19562	-	-	-
Os08g0248800	3.15	2.35	2.8	6.18	8.33	4.99	3.55	3.21	1.77	1.82	3.17	2.79	PYRB	PREDICTED: aspartate carbamoyltransferase, chloroplastic [Oryza sativa Japonica Group]	Metabolism	Amino acid metabolism;Nucleotide metabolism;Global and Overview	ko01100//Metabolic pathways;ko00240//Pyrimidine metabolism;ko00250//Alanine, aspartate and glutamate metabolism	K00609	-	-	-
Os08g0261100	1.4	1.11	1.2	4.06	2.58	2.74	17.04	23.08	19.05	14.38	18.17	14.3	-	fiber protein Fb34 precursor [Zea mays]	-	-	-	-	-	-	-
Os08g0280100	0.28	0.33	0.27	0.61	0.76	1	5.71	4.79	6.14	5.31	4.04	5.54	PAP23	PREDICTED: purple acid phosphatase 23 isoform X1 [Oryza sativa Japonica Group]	-	-	-	-	-	GO:0003824//catalytic activity;GO:0005488//binding;GO:0043167//ion binding;GO:0043169//cation binding	GO:0009987//cellular process;GO:0008152//metabolic process;GO:0006793//phosphorus metabolic process;GO:0006796//phosphate-containing compound metabolic process;GO:0044237//cellular metabolic process
Os08g0344600	4.62	5.03	5.65	19.22	20.14	16.76	37.59	37.76	43.59	26.69	27.43	28.24	PPT2	PREDICTED: phosphoenolpyruvate/phosphate translocator 2, chloroplastic [Oryza sativa Japonica Group]	-	-	-	-	-	-	-
Os08g0355400	32.41	35.4	52.73	10.58	18.78	17.65	0.03	0	0	0	0	0	-	Os08g0351200 [Oryza sativa Japonica Group]	-	-	-	-	-	-	-
Os08g0357000	29.52	35.63	30.92	78.28	71.26	68.94	53.32	41.66	35.14	46.95	35.51	52.17	BBD2	PREDICTED: bifunctional nuclease 2 isoform X2 [Oryza sativa Japonica Group]	-	-	-	-	-	-	-
Os08g0375400	0.56	6.73	1.43	0.42	0.47	1.21	3.03	4.19	8.39	2.55	2.25	2.26	DIR1	PREDICTED: dirigent protein 21 [Oryza sativa Japonica Group]	-	-	-	-	-	-	-
Os08g0386200	5.09	19.89	10.3	5.3	3.18	7.68	36.03	24.56	23.98	23.17	14.81	29.52	WRKY53	PREDICTED: probable WRKY transcription factor 54 [Oryza sativa Japonica Group]	-	-	-	-	-	-	-
Os08g0389700	35.41	46.75	46.5	22.55	24.12	24.5	116.38	87.51	152.17	41.81	30.39	39.44	-	PREDICTED: uncharacterized protein LOC4345471 [Oryza sativa Japonica Group]	-	-	-	-	-	-	-
Os08g0391000	0	0.15	0.1	0	0.06	0.06	0.45	0.51	0.28	1.29	2.46	1.43	-	Os08g0391000, partial [Oryza sativa Japonica Group]	-	-	-	-	-	-	-
Os08g0396500	0.81	0.7	1.05	0.65	1.2	0.89	39.38	31.75	21.29	18.69	8.33	13.09	-	Os08g0396500, partial [Oryza sativa Japonica Group]	-	-	-	-	-	-	-
Os08g0397250	0	0.72	0.12	0.23	1.34	0.72	0	0.76	0.1	0	0	0	-	Os08g0397250 [Oryza sativa Japonica Group]	-	-	-	-	-	-	-
Os08g0407600	452.8	412.08	377.42	398.52	401.93	364.95	23.08	11.28	17.18	6.09	8.94	7.42	-	PREDICTED: homeobox protein Hox-D9 [Oryza sativa Japonica Group]	-	-	-	-	-	-	-
Os08g0414700	0.04	0.08	0.13	0.05	0.12	0.13	1.79	2.48	2.04	11.72	10.5	12.06	TPS10	PREDICTED: probable alpha,alpha-trehalose-phosphate synthase [UDP-forming] 10 [Oryza sativa Japonica Group]	Metabolism	Global and Overview;Carbohydrate metabolism	ko01100//Metabolic pathways;ko00500//Starch and sucrose metabolism	K16055	-	-	-
Os08g0416800	252.79	276.52	332.01	140.41	133.88	146.14	125.12	144.27	144.19	133.12	158.27	125.35	-	Os08g0416800, partial [Oryza sativa Japonica Group]	-	-	-	-	-	-	-
Os08g0422200	0.41	0.66	0.68	0.97	0.63	0.58	2.78	3.51	3.88	1.82	1.87	1.27	MTP8	PREDICTED: zinc transporter 7-B, partial [Oryza brachyantha]	-	-	-	-	GO:0005623//cell;GO:0043229//intracellular organelle;GO:0044444//cytoplasmic part;GO:0005622//intracellular;GO:0044422//organelle part;GO:0044424//intracellular part;GO:0044437//vacuolar part;GO:0005737//cytoplasm;GO:0016020//membrane;GO:0044425//membrane part;GO:0044464//cell part;GO:0005773//vacuole;GO:0043231//intracellular membrane-bounded organelle;GO:0043226//organelle;GO:0044446//intracell…	GO:0022892//substrate-specific transporter activity;GO:0005215//transporter activity;GO:0015075//ion transmembrane transporter activity;GO:0022857//transmembrane transporter activity;GO:0022891//substrate-specific transmembrane transporter activity	GO:0051234//establishment of localization;GO:0051179//localization;GO:0009987//cellular process;GO:0044765//single-organism transport;GO:0006810//transport;GO:1902578//single-organism localization;GO:0006811//ion transport;GO:0044699//single-organism process;GO:0044763//single-organism cellular process
Os08g0424100	0	0	0	0	0	0	9.49	10.51	8.61	25.73	26.48	29.05	ACA7	Os08g0424100 [Oryza sativa Japonica Group]	Metabolism	Energy metabolism	ko00910//Nitrogen metabolism	K01674	-	-	-
Os08g0424700	0.65	0.41	0.22	0.06	0.7	0.08	5.77	4.62	4.89	2.05	1.88	1.68	RPM1	PREDICTED: disease resistance protein RPM1-like [Oryza brachyantha]	Organismal Systems	Environmental adaptation	ko04626//Plant-pathogen interaction	K13457	-	-	-
Os08g0425200	5.76	5.08	8.28	15.6	17.83	16.67	0	0	0	0	0	0	-	chaperonin-like RBCX protein 1, chloroplastic [Aegilops tauschii subsp. tauschii] [Aegilops tauschii]	-	-	-	-	-	-	-
Os08g0425500	7.68	6.81	6.79	8.99	9.42	8.92	0.77	0.94	0.57	2.14	1.89	2.56	IP5P9	PREDICTED: type IV inositol polyphosphate 5-phosphatase 9 [Oryza sativa Japonica Group]	-	-	-	-	-	-	-
Os08g0435900	1197.84	1729.82	1130.69	2566.29	2713.33	2892.56	1.34	0.49	0.43	0.65	0.94	1.53	lhcA-P4	PREDICTED: chlorophyll a-b binding protein P4, chloroplastic [Oryza sativa Japonica Group]	Metabolism	Energy metabolism	ko00196//Photosynthesis - antenna proteins	K08910	-	-	-
Os08g0436700	0	0.03	0.07	0.81	0.98	0.75	0.35	0.16	0.29	0.1	0.11	0.26	FEZ	PREDICTED: protein FEZ [Oryza sativa Japonica Group]	-	-	-	-	-	-	-
Os08g0438801	1.39	1.52	0.91	2.52	3.17	3	2.74	2.44	2.79	1.73	3.14	1.9	-	Os08g0438801, partial [Oryza sativa Japonica Group]	-	-	-	-	-	-	-
Os08g0444500	0	0	0	0	0	0	2.87	1.89	3.47	1.06	1.07	1.19	-	PREDICTED: transcription factor UPBEAT1 [Zea mays]	-	-	-	-	-	-	-
Os08g0445000	2.22	1.83	2.01	0.55	0.69	1.4	1.21	1.41	0.95	0.62	0.86	0.64	ATL13	PREDICTED: RING-H2 finger protein ATL13 [Oryza sativa Japonica Group]	-	-	-	-	-	-	-
Os08g0453200	20.31	16.8	19.21	29.17	28.13	28.53	18.96	25.8	26.14	55.76	50.41	50.54	-	Os08g0453200, partial [Oryza sativa Japonica Group]	-	-	-	-	-	-	-
Os08g0454600	0.34	0.46	0.69	1.47	1.21	1.45	1.34	1.1	1.51	1.07	1.32	1	-	Os08g0454600 [Oryza sativa Japonica Group]	-	-	-	-	-	-	-
Os08g0468200	4.13	4.45	5.43	1.73	1.68	1.58	0.44	0.17	0.76	0.28	0.39	0.35	-	Os08g0468200 [Oryza sativa Japonica Group]	-	-	-	-	-	-	-
Os08g0468801	4.13	4.45	5.43	1.73	1.68	1.58	0.44	0.17	0.76	0.28	0.39	0.35	-	Os08g0468200 [Oryza sativa Japonica Group]	-	-	-	-	-	-	-
Os08g0469050	1.18	0	0	0.63	0	0.77	0	0	0	1.49	1.44	1.16	-	Os08g0469050, partial [Oryza sativa Japonica Group]	-	-	-	-	-	-	-
Os08g0469100	0	0.85	1	0	0.96	0	1.67	1.35	1.62	0	0	0	nep1	PREDICTED: aspartic proteinase nepenthesin-1 [Oryza sativa Japonica Group]	-	-	-	-	-	-	-
Os08g0472400	0.18	0.24	0.05	0	0	0.03	2.39	1.94	2.67	1.89	3.01	1.91	-	Os08g0472400 [Oryza sativa Japonica Group]	-	-	-	-	-	-	-
Os08g0474500	1.34	1.31	1.65	0.39	0.75	0.74	0	0.05	0.11	0.05	0.11	0.05	BKI1	PREDICTED: probable BRI1 kinase inhibitor 1 [Oryza sativa Japonica Group]	Environmental Information Processing	Signal transduction	ko04075//Plant hormone signal transduction	K14499	-	-	-
Os08g0480200	0.82	0.78	0.4	2.76	3.5	2.44	0.78	0.75	0.76	0.88	0.59	0.87	FLS	PREDICTED: flavonol synthase/flavanone 3-hydroxylase [Oryza sativa Japonica Group]	-	-	-	-	-	-	-
Os08g0483200	3.78	3.57	3.88	16.18	13.24	13.59	0.65	0.9	0.49	0.36	0.23	0.6	CP33	PREDICTED: RNA-binding protein CP33, chloroplastic [Oryza sativa Japonica Group]	-	-	-	-	-	-	-
Os08g0486300	0	0	0	0	0	0	2.26	1.47	3.09	0.41	0.48	0.98	MYB39	Os08g0486300 [Oryza sativa Japonica Group]	-	-	-	-	-	-	-
Os08g0490000	5.67	8.33	8.3	3.49	3.65	2.77	56.47	48.36	60.44	41.24	23.28	41.43	BIM2	PREDICTED: transcription factor BIM2 isoform X2 [Oryza sativa Japonica Group]	-	-	-	-	-	-	-
Os08g0495500	27.05	39.06	42.42	18.76	20.37	21.49	87.68	81.27	89.95	38.23	23.3	36.53	At1g55760	PREDICTED: BTB/POZ domain-containing protein At1g55760 [Oryza sativa Japonica Group]	-	-	-	-	-	-	-
Os08g0506000	3.28	3.4	3.5	1.86	2.82	2.26	1.44	1.44	1.46	0.7	0.57	0.81	At3g57810	PREDICTED: OTU domain-containing protein At3g57810-like [Oryza brachyantha]	-	-	-	-	-	-	-
Os08g0512700	0.61	1.16	0.84	0.24	0.27	0.44	69.77	82.61	95.65	68.26	77.13	63.45	HMG3	PREDICTED: 3-hydroxy-3-methylglutaryl-coenzyme A reductase 3 [Oryza sativa Japonica Group]	Metabolism	Metabolism of terpenoids and polyketides;Global and Overview	ko01100//Metabolic pathways;ko01110//Biosynthesis of secondary metabolites;ko01130//Biosynthesis of antibiotics;ko00900//Terpenoid backbone biosynthesis	K00021	GO:0031224//intrinsic component of membrane;GO:0016020//membrane;GO:0043227//membrane-bounded organelle;GO:0044425//membrane part;GO:0043226//organelle	GO:1901265//nucleoside phosphate binding;GO:0097159//organic cyclic compound binding;GO:0036094//small molecule binding;GO:0000166//nucleotide binding;GO:0003824//catalytic activity;GO:0016616//oxidoreductase activity, acting on the CH-OH group of donors, NAD or NADP as acceptor;GO:0016614//oxidoreductase activity, acting on CH-OH group of donors;GO:0005488//binding;GO:0016491//oxidoreductase act…	GO:0035383//thioester metabolic process;GO:0044711//single-organism biosynthetic process;GO:0017148//negative regulation of translation;GO:0044710//single-organism metabolic process;GO:0006637//acyl-CoA metabolic process;GO:0044237//cellular metabolic process;GO:0009890//negative regulation of biosynthetic process;GO:0035195//gene silencing by miRNA;GO:0009889//regulation of biosynthetic process;…
Os08g0517001	0.74	0.64	1.23	2.88	1.33	1.99	3.78	2.21	3.45	7.99	7.04	5.41	-	Os08g0517001, partial [Oryza sativa Japonica Group]	-	-	-	-	-	-	-
Os08g0518900	0.04	0	0.08	0	0	0	14.64	28.12	21.34	64.79	30.56	60.64	RIXI	PREDICTED: xylanase inhibitor protein 1-like [Oryza sativa Japonica Group]	-	-	-	-	GO:0043231//intracellular membrane-bounded organelle;GO:0044424//intracellular part;GO:0043229//intracellular organelle;GO:0043226//organelle;GO:0005623//cell;GO:0044464//cell part;GO:0005622//intracellular;GO:0043227//membrane-bounded organelle	-	-
Os08g0521000	0.05	0	0.04	0	0.05	0	23.81	33.65	36.78	83	58.46	61.85	-	PREDICTED: uncharacterized protein LOC4346069 [Oryza sativa Japonica Group]	-	-	-	-	-	-	-
Os08g0521200	0.76	1.01	1.46	0.32	0.41	0.42	0.02	0.1	0.02	0.14	0.11	0.16	PRK1	PREDICTED: pollen receptor-like kinase 5 [Oryza sativa Japonica Group]	-	-	-	-	-	-	-
Os08g0522400	0.84	1.08	0.85	2.9	2.85	3.87	0.11	0.04	0.08	0.07	0.12	0.07	APX5	Os08g0522400, partial [Oryza sativa Japonica Group]	Metabolism	Carbohydrate metabolism;Metabolism of other amino acids	ko00480//Glutathione metabolism;ko00053//Ascorbate and aldarate metabolism	K00434	-	-	-
Os08g0533300	0	0	0.03	0	0.03	0	6.93	8.64	4.93	15.31	12.14	14.84	ACR5	PREDICTED: ACT domain-containing protein ACR6 [Oryza sativa Japonica Group]	-	-	-	-	-	GO:0005488//binding;GO:0043167//ion binding;GO:0031406//carboxylic acid binding;GO:0043168//anion binding;GO:0043177//organic acid binding;GO:0036094//small molecule binding	-
Os08g0539700	0.75	0.48	0.62	1.2	1.64	1.52	0.9	1.97	1.43	1.72	1.54	1.4	RPM1	Os08g0539700 [Oryza sativa Japonica Group]	-	-	-	-	-	-	-
Os08g0545200	39.49	35.4	36.88	92.18	91.01	80.56	15.85	18.08	10.51	16.35	16.51	14.41	SDH	PREDICTED: sorbitol dehydrogenase isoform X2 [Oryza sativa Japonica Group]	Metabolism	Global and Overview;Carbohydrate metabolism	ko01100//Metabolic pathways;ko00040//Pentose and glucuronate interconversions;ko00051//Fructose and mannose metabolism	K00008	-	-	-
Os08g0547951	1.45	1.09	1.6	5.19	4.47	5.18	0.52	0	0.4	0.01	0	0	-	Os08g0547951 [Oryza sativa Japonica Group]	-	-	-	-	-	-	-
Os08g0550200	0	0.1	0	0	0	0.06	6.29	6.57	8.42	2.76	5.21	2.35	TT12	PREDICTED: protein DETOXIFICATION 33 [Oryza sativa Japonica Group]	-	-	-	-	-	-	-
Os08g0556300	0.21	0.06	0.19	0	0	0	27.73	27.46	26.13	67.43	45.51	66.05	At4g39670	Os08g0556300, partial [Oryza sativa Japonica Group]	-	-	-	-	-	-	-
Os08g0560000	5.2	5.71	5.77	2.58	2.55	2.09	46.59	36.33	45.68	37	33.1	46.85	DIOX2	Os08g0560000, partial [Oryza sativa Japonica Group]	-	-	-	-	-	-	-
Os09g0243200	0.08	0	0.15	0	0	0	11.35	8.72	11.01	42.91	20.13	34.82	rnf181	PREDICTED: E3 ubiquitin-protein ligase CIP8 [Oryza sativa Japonica Group]	-	-	-	-	-	-	-
Os09g0264400	0.08	0.17	0.16	0	0	0.03	0.05	0.16	0.04	0.03	0	0.08	CYP75B1	PREDICTED: cytochrome P450 71A1 [Oryza sativa Japonica Group]	-	-	-	-	-	-	-
Os09g0266600	5.6	7.3	6.49	2.83	3.82	3	1.94	2.09	2.93	1.45	1.57	1.46	At5g47800	PREDICTED: BTB/POZ domain-containing protein At5g47800 isoform X1 [Oryza sativa Japonica Group]	-	-	-	-	-	-	-
Os09g0272300	0.39	0.33	0.39	0.88	0.78	0.9	9.32	10.99	9.86	8.15	10.63	8.24	At4g31140	PREDICTED: glucan endo-1,3-beta-glucosidase 5 [Oryza sativa Japonica Group]	-	-	-	-	-	-	-
Os09g0275400	11.61	17.99	19.01	67.01	43.45	12.85	0	0	0	0	0	0	CYP71D55	PREDICTED: premnaspirodiene oxygenase [Oryza sativa Japonica Group]	-	-	-	-	-	-	-
Os09g0283600	0.92	1.34	0.75	0.84	0.9	0.7	1.2	1.08	0.9	0.53	0.28	0.33	ARI9	PREDICTED: probable E3 ubiquitin-protein ligase ARI9 [Oryza sativa Japonica Group]	-	-	-	-	-	-	-
Os09g0287000	0.51	0.27	0.37	3.32	3.22	2.27	20.82	17.27	19.35	18.11	15.56	18.86	ERF073	PREDICTED: ethylene-responsive transcription factor 1-like [Oryza sativa Japonica Group]	-	-	-	-	-	-	-
Os09g0294000	137.14	98.53	69.57	318.22	270.07	217.25	6.62	9.82	6.73	12.54	14.57	14.38	AKHSDH2	PREDICTED: bifunctional aspartokinase/homoserine dehydrogenase 2, chloroplastic [Oryza sativa Japonica Group]	Metabolism	Biosynthesis of other secondary metabolites;Amino acid metabolism;Global and Overview	ko01100//Metabolic pathways;ko01110//Biosynthesis of secondary metabolites;ko01130//Biosynthesis of antibiotics;ko01120//Microbial metabolism in diverse environments;ko01230//Biosynthesis of amino acids;ko00270//Cysteine and methionine metabolism;ko00260//Glycine, serine and threonine metabolism;ko00300//Lysine biosynthesis;ko00261//Monobactam biosynthesis	K12524	-	-	-
Os09g0323150	0.93	0	1.73	3	4.51	7.81	3.48	13.53	8.1	4.6	3.03	11.89	-	Os09g0323150, partial [Oryza sativa Japonica Group]	-	-	-	-	-	-	-
Os09g0325700	16.91	19.81	24.53	21.96	19.19	18.19	22.38	10.91	20.45	6.7	4.32	12.12	Os09g0325700	PREDICTED: probable protein phosphatase 2C 68 [Oryza sativa Japonica Group]	Environmental Information Processing	Signal transduction	ko04075//Plant hormone signal transduction	K14497	-	-	-
Os09g0351800	0.54	2.41	0.66	0.18	0	0.46	0	0	0	0	0	0	SIRK	Os09g0351800 [Oryza sativa Japonica Group]	-	-	-	-	GO:0043231//intracellular membrane-bounded organelle;GO:0043226//organelle;GO:0005622//intracellular;GO:0005623//cell;GO:0043227//membrane-bounded organelle;GO:0044464//cell part;GO:0044424//intracellular part;GO:0043229//intracellular organelle	GO:0036094//small molecule binding;GO:0016301//kinase activity;GO:0003824//catalytic activity;GO:0097367//carbohydrate derivative binding;GO:0097159//organic cyclic compound binding;GO:0004672//protein kinase activity;GO:0032550//purine ribonucleoside binding;GO:0001882//nucleoside binding;GO:1901363//heterocyclic compound binding;GO:0001883//purine nucleoside binding;GO:0016740//transferase acti…	GO:0044237//cellular metabolic process;GO:0044238//primary metabolic process;GO:0019538//protein metabolic process;GO:0006464//cellular protein modification process;GO:0071704//organic substance metabolic process;GO:0043412//macromolecule modification;GO:0044267//cellular protein metabolic process;GO:0036211//protein modification process;GO:0008152//metabolic process;GO:0009987//cellular process;…
Os09g0356800	1.8	3.09	2.94	0.23	0.83	1.36	0.49	0.61	0.84	0.6	0.41	0.49	At1g51810	PREDICTED: probable LRR receptor-like serine/threonine-protein kinase At1g51810 [Oryza sativa Japonica Group]	-	-	-	-	-	-	-
Os09g0359500	0.31	0.89	1.12	0.07	0.11	0.12	0	0	0	0	0	0	At1g05700	Os09g0359500, partial [Oryza sativa Japonica Group]	-	-	-	-	-	-	-
Os09g0361500	4.56	5.99	4.92	5.8	5.21	6.5	1.77	2.02	1.13	4.27	3.71	4.09	ICS2	Os09g0361500 [Oryza sativa Japonica Group]	Metabolism	Metabolism of cofactors and vitamins;Global and Overview	ko01100//Metabolic pathways;ko01110//Biosynthesis of secondary metabolites;ko01130//Biosynthesis of antibiotics;ko00130//Ubiquinone and other terpenoid-quinone biosynthesis	K02552	-	-	-
Os09g0376800	6.17	4.35	6.03	4.35	4.3	3.87	35.92	28.57	19.38	57.78	53.5	60.11	TPS10	trehalose-6-phosphate synthase 11 [Oryza sativa Indica Group]	Metabolism	Carbohydrate metabolism;Global and Overview	ko01100//Metabolic pathways;ko00500//Starch and sucrose metabolism	K16055	-	-	GO:0044262//cellular carbohydrate metabolic process;GO:0071704//organic substance metabolic process;GO:0005984//disaccharide metabolic process;GO:0044763//single-organism cellular process;GO:0044710//single-organism metabolic process;GO:0005975//carbohydrate metabolic process;GO:0044699//single-organism process;GO:0044238//primary metabolic process;GO:0009987//cellular process;GO:0009311//oligosa…
Os09g0380000	2.75	2.28	2.07	10.34	7.92	7.22	29.75	30.57	24.65	44.73	33.49	42.8	AAE17	Os09g0380000 [Oryza sativa Japonica Group]	-	-	-	-	-	-	-
Os09g0380050	1.05	0.35	0.97	3.27	2.79	1.61	9.02	13.58	8.83	11.55	14.27	14.44	AAE17	Os09g0380050, partial [Oryza sativa Japonica Group]	-	-	-	-	-	-	-
Os09g0381600	4.93	5.48	8.23	1.85	3.24	2.55	57.08	55.52	58.52	39.82	40.49	43.7	-	PREDICTED: uncharacterized protein LOC4346935 [Oryza sativa Japonica Group]	-	-	-	-	-	-	-
Os09g0382400	3.06	2.42	1.39	8.25	5.34	2.9	0.94	0.97	0.61	0.42	1.43	0.83	-	protein PLASTID REDOX INSENSITIVE 2 [Aegilops tauschii subsp. tauschii] [Aegilops tauschii]	-	-	-	-	-	-	-
Os09g0394500	27.82	26.48	22.48	55.92	59.87	57.2	3.18	3.44	3.55	2.95	2.35	3.15	At1g05030	PREDICTED: probable plastidic glucose transporter 1 [Oryza sativa Japonica Group]	-	-	-	-	-	-	-
Os09g0397300	1.77	1.64	1.58	4.12	3.97	3.64	26.43	28.58	29.32	43.42	37.68	45.08	TPS6	PREDICTED: alpha,alpha-trehalose-phosphate synthase [UDP-forming] 6 [Oryza sativa Japonica Group]	Metabolism	Carbohydrate metabolism;Global and Overview	ko01100//Metabolic pathways;ko00500//Starch and sucrose metabolism	K16055	-	-	-
Os09g0400000	13.25	9.7	8.33	98.19	74.47	61.95	1.64	2.33	0.68	2.3	1.79	1.53	CAD8B	PREDICTED: probable cinnamyl alcohol dehydrogenase 8B [Oryza sativa Japonica Group]	Metabolism	Global and Overview;Biosynthesis of other secondary metabolites	ko01100//Metabolic pathways;ko01110//Biosynthesis of secondary metabolites;ko00940//Phenylpropanoid biosynthesis	K00083	-	-	-
Os09g0400200	0.23	0.21	0	3.98	4.01	4.05	0.5	0.82	0.72	0.46	0.94	0	-	Os09g0400200 [Oryza sativa Japonica Group]	-	-	-	-	-	-	-
Os09g0400300	13.07	9.45	8.75	63.57	56.15	48.2	0.7	0.49	0.61	0.84	1.13	1.54	CAD8C	Os09g0400300, partial [Oryza sativa Japonica Group]	Metabolism	Global and Overview;Biosynthesis of other secondary metabolites	ko01100//Metabolic pathways;ko01110//Biosynthesis of secondary metabolites;ko00940//Phenylpropanoid biosynthesis	K00083	-	-	-
Os09g0411500	0	0.37	0.16	0.58	0.52	1.24	0	0.05	0	0	0	0	-	Os09g0411500, partial [Oryza sativa Japonica Group]	-	-	-	-	-	-	-
Os09g0412300	8.29	20.71	15.44	6.12	4.03	4.64	45.7	30.49	30.43	17.26	7.8	25.87	-	Os09g0412300 [Oryza sativa Japonica Group]	-	-	-	-	-	-	-
Os09g0414900	0.08	2.32	0.67	0	0	0.25	12.42	8.83	9.99	5.72	23.21	5.94	GASA6	PREDICTED: gibberellin-regulated protein 12 [Oryza sativa Japonica Group]	-	-	-	-	-	-	-
Os09g0415050	0.48	0.38	0.37	0.27	0.16	0.12	1.47	2.94	2.19	5.62	6.94	7.37	-	unknown protein [Oryza sativa Japonica Group]	-	-	-	-	-	-	-
Os09g0416250	0.31	0.11	0.1	0	0	0	0	0.09	0	0	0	0	-	Os09g0416250 [Oryza sativa Japonica Group]	-	-	-	-	-	-	-
Os09g0417600	13.52	16.24	18.92	4.43	7.68	10.29	12.61	11.34	13.43	14.11	11.48	15.27	WRKY40	PREDICTED: probable WRKY transcription factor 40 [Oryza sativa Japonica Group]	-	-	-	-	-	-	-
Os09g0418000	15.84	18.86	23.33	6.23	8.7	9.66	72.03	59.42	92	60.03	43.01	62.02	CIPK16	PREDICTED: CBL-interacting protein kinase 16 [Oryza sativa Japonica Group]	Cellular Processes	Transport and catabolism	ko04140//Regulation of autophagy	K07198	-	-	-
Os09g0431900	4.16	9.04	13.23	4.48	2.97	2.16	0.12	0	0	0.06	0	0	ZFP2	PREDICTED: zinc finger protein 2 [Oryza sativa Japonica Group]	-	-	-	-	-	-	-
Os09g0437100	0.73	0.66	0.49	0.07	0	0.2	2.81	1.96	3.37	2.29	4.33	1.47	-	Os09g0437100 [Oryza sativa Japonica Group]	-	-	-	-	-	-	-
Os09g0438100	92.89	61.94	39.47	162.02	149.72	141.56	3.85	2.59	4.88	3.83	3.82	3.29	-	PREDICTED: uncharacterized protein LOC4347159 [Oryza sativa Japonica Group]	-	-	-	-	-	-	-
Os09g0448500	0.91	0.97	0.55	1.98	1.51	1.95	0.18	0.59	0.16	0.22	0.28	0.4	-	Os09g0448500, partial [Oryza sativa Japonica Group]	-	-	-	-	-	-	-
Os09g0449800	0.33	0.6	0.74	0.07	0.15	0.14	0	0	0	0	0	0.06	-	Os09g0449800, partial [Oryza sativa Japonica Group]	-	-	-	-	-	-	-
Os09g0453300	0.08	0.07	0.04	0.35	0.13	0.04	2.7	4.18	1.98	9.77	9.24	8.74	ANNAT8	PREDICTED: annexin D8 [Oryza sativa Japonica Group]	-	-	-	-	-	-	-
Os09g0456900	0.02	0.02	0	0.16	0	0	0	0.08	0	0.86	1.44	1.49	RPA1B	Os09g0456900 [Oryza sativa Japonica Group]	Genetic Information Processing	Replication and repair	ko03420//Nucleotide excision repair;ko03440//Homologous recombination;ko03030//DNA replication;ko03430//Mismatch repair	K07466	GO:0044464//cell part;GO:0005622//intracellular;GO:0043226//organelle;GO:0005623//cell;GO:0043229//intracellular organelle;GO:0044424//intracellular part;GO:0043227//membrane-bounded organelle;GO:0043231//intracellular membrane-bounded organelle	GO:0016787//hydrolase activity;GO:0016818//hydrolase activity, acting on acid anhydrides, in phosphorus-containing anhydrides;GO:0016817//hydrolase activity, acting on acid anhydrides;GO:0017111//nucleoside-triphosphatase activity;GO:0004386//helicase activity;GO:0016462//pyrophosphatase activity;GO:0003824//catalytic activity	GO:0046483//heterocycle metabolic process;GO:0043170//macromolecule metabolic process;GO:0006807//nitrogen compound metabolic process;GO:0090304//nucleic acid metabolic process;GO:0006139//nucleobase-containing compound metabolic process;GO:0006259//DNA metabolic process;GO:0008152//metabolic process;GO:0044237//cellular metabolic process;GO:0071704//organic substance metabolic process;GO:0006725…
Os09g0457700	0	0	0.53	0.32	0	0.36	1.63	2.03	2.31	0.49	1.1	0.89	-	Os08g0473800, partial [Oryza sativa Japonica Group]	-	-	-	-	-	-	-
Os09g0457800	0.16	0.14	0	0	0.27	0	0	0	0	0.81	0	1.22	AMY1.7	PREDICTED: alpha-amylase isozyme 3C [Oryza sativa Japonica Group]	Metabolism	Carbohydrate metabolism;Global and Overview	ko01100//Metabolic pathways;ko00500//Starch and sucrose metabolism	K01176	-	-	-
Os09g0459450	3.7	4.86	6.13	2.74	3.48	3.08	2.39	1.37	2.1	0.99	0.9	0.68	-	Os09g0459450 [Oryza sativa Japonica Group]	-	-	-	-	-	-	-
Os09g0465500	11.98	12.22	13.91	4.53	6.63	6.53	3.33	2.36	3.91	3.4	2.21	2.46	-	MADS box interactor-like [Zea mays]	-	-	-	-	-	-	-
Os09g0466300	0.11	0.1	0.46	0.16	0.18	0.17	1.09	0.92	1.12	0.41	0.17	0.25	GEM	Os09g0466300, partial [Oryza sativa Japonica Group]	-	-	-	-	-	-	-
Os09g0472700	0.52	1.56	0.88	2.93	2.33	1.95	0.16	0	0	0.16	1.4	0.16	CjBAp12	Os09g0472700 [Oryza sativa Japonica Group]	-	-	-	-	-	-	-
Os09g0472900	3.85	4.08	3.99	11.42	6.91	9.25	0.55	0.35	0.92	3.18	6.84	1.05	CjBAp12	PREDICTED: EG45-like domain containing protein [Oryza sativa Japonica Group]	-	-	-	-	-	-	-
Os09g0475400	33.46	46	44.81	15.1	16.64	18.61	29.73	30.56	35.76	29.39	21.26	27.75	BIM2	PREDICTED: transcription factor BIM3 isoform X1 [Oryza sativa Japonica Group]	-	-	-	-	-	-	-
Os09g0478300	30.8	26.67	12.74	69.78	56.04	61.79	2.54	2.44	2.32	1.8	2.68	1.96	CSLE6	Os09g0478300 [Oryza sativa Japonica Group]	-	-	-	-	-	-	-
Os09g0482680	3.19	3.21	2.88	10.81	7.82	7.87	1.12	1.45	0.76	0.74	0.83	0.92	CPZ	PREDICTED: ribonuclease Z, chloroplastic [Oryza sativa Japonica Group]	Genetic Information Processing	Translation	ko03013//RNA transport	K00784	-	-	-
Os09g0484900	24.33	27.11	25.55	40.29	31.22	32.11	1.37	1.48	2.04	3.42	3.83	3.24	TDT	PREDICTED: tonoplast dicarboxylate transporter [Oryza sativa Japonica Group]	-	-	-	-	-	-	-
Os09g0485800	9.27	7.59	9.65	19.64	19.92	19.38	0.07	0	0	0	0	0	-	PREDICTED: uncharacterized protein LOC4347421 [Oryza sativa Japonica Group]	-	-	-	-	-	-	-
Os09g0486000	0	0	0	0.68	2.9	0	0	0	0	0	0	0	slmo	PREDICTED: PRELI domain containing protein 3A-like [Oryza sativa Japonica Group]	-	-	-	-	-	-	-
Os09g0503850	0	0	0	0	1.02	0	0	0	0	0	0	0	-	Os09g0503850 [Oryza sativa Japonica Group]	-	-	-	-	-	-	-
Os09g0509100	27.92	35.89	45.28	22.78	20.25	17.17	29.02	28.13	24.42	15.14	12.59	13.04	NAC041	PREDICTED: NAC domain-containing protein 83 [Oryza sativa Japonica Group]	-	-	-	-	-	-	-
Os09g0511200	0	0.13	0	0	0	0	18.96	13.04	14.84	9.02	2.63	9.25	-	Os09g0511200 [Oryza sativa Japonica Group]	-	-	-	-	-	-	-
Os09g0512000	0.03	0.06	0	0.1	0.11	0.16	0.15	0.21	0.36	0.87	0.65	0.59	sec61a	PREDICTED: protein transport protein Sec61 subunit alpha isoform 2 [Oryza sativa Japonica Group]	Genetic Information Processing;Cellular Processes	Folding, sorting and degradation;Transport and catabolism	ko04141//Protein processing in endoplasmic reticulum;ko04145//Phagosome;ko03060//Protein export	K10956	-	-	-
Os09g0516500	1.43	0	0	0.9	0	0	0	0	0	1.81	0.73	0	3BETAHSD/D2	PREDICTED: 3beta-hydroxysteroid-dehydrogenase/decarboxylase isoform 2 [Oryza sativa Japonica Group]	Metabolism	Lipid metabolism;Global and Overview	ko01100//Metabolic pathways;ko01130//Biosynthesis of antibiotics;ko00100//Steroid biosynthesis	K07748	-	-	-
Os09g0516750	0.73	1.39	0.14	0	0	0.22	2.66	1.87	2.42	0.8	1.45	2.12	-	Os09g0516750 [Oryza sativa Japonica Group]	-	-	-	-	-	-	-
Os09g0517000	7.72	24.96	5.53	31.59	36.24	35.29	0	0	0.09	0.16	0	0	-	60S ribosomal protein L5 [Ananas comosus]	-	-	-	-	-	-	-
Os09g0522200	5.6	4.49	4.91	1.15	0.88	1.86	39.93	16.29	31.96	20.6	12.61	38.76	DREB1A	PREDICTED: dehydration-responsive element-binding protein 1A [Oryza sativa Japonica Group]	-	-	-	-	-	-	GO:1901362//organic cyclic compound biosynthetic process;GO:0071704//organic substance metabolic process;GO:0046483//heterocycle metabolic process;GO:0044238//primary metabolic process;GO:0019438//aromatic compound biosynthetic process;GO:0009059//macromolecule biosynthetic process;GO:0016070//RNA metabolic process;GO:0034641//cellular nitrogen compound metabolic process;GO:0044271//cellular nitr…
Os09g0528500	0.4	0.93	0.41	1.48	2.4	0.81	0	0	0	0	0	0	-	Os09g0528500, partial [Oryza sativa Japonica Group]	-	-	-	-	-	-	-
Os09g0529900	1.88	1.2	1.59	4.95	4.11	4.44	8.38	8.87	9.32	7.58	11.86	7.18	rhmA	PREDICTED: 2-keto-3-deoxy-L-rhamnonate aldolase [Oryza sativa Japonica Group]	-	-	-	-	-	GO:0016829//lyase activity;GO:0003824//catalytic activity;GO:0016830//carbon-carbon lyase activity	-
Os09g0530000	104	109.51	95.61	286.55	295.01	278.9	0.51	0.19	0.47	0.19	0.57	0.38	At4g27700	PREDICTED: rhodanese-like domain-containing protein 14, chloroplastic [Oryza sativa Japonica Group]	-	-	-	-	-	-	-
Os09g0530275	1.11	0.62	0.87	2.47	3.68	2.49	2.12	3	1.18	0.84	1.25	1.62	CYP71A1	Os09g0530275 [Oryza sativa Japonica Group]	-	-	-	-	-	-	-
Os09g0532000	51.67	70.03	76.1	37.43	24.7	35.54	47.93	28.72	34.95	24.01	17.35	23.14	SGR	PREDICTED: protein STAY-GREEN, chloroplastic [Oryza sativa Japonica Group]	-	-	-	-	GO:0043231//intracellular membrane-bounded organelle;GO:0005622//intracellular;GO:0005737//cytoplasm;GO:0043229//intracellular organelle;GO:0005623//cell;GO:0044464//cell part;GO:0044444//cytoplasmic part;GO:0043226//organelle;GO:0044424//intracellular part;GO:0009536//plastid;GO:0043227//membrane-bounded organelle	-	GO:0051186//cofactor metabolic process;GO:1901575//organic substance catabolic process;GO:1901564//organonitrogen compound metabolic process;GO:0051187//cofactor catabolic process;GO:0046483//heterocycle metabolic process;GO:0044270//cellular nitrogen compound catabolic process;GO:0009987//cellular process;GO:0033013//tetrapyrrole metabolic process;GO:0034641//cellular nitrogen compound metabolic…
Os09g0537700	79.11	112.84	72.17	2424.97	1045.7	466.53	0.24	0.39	0.11	0.34	0.63	0.63	RNS3	PREDICTED: ribonuclease 3 [Oryza sativa Japonica Group]	-	-	-	-	-	-	-
Os09g0538000	0.48	1.37	0.53	22.64	11.72	5.26	0.04	0	0.1	0	0.05	0	RNS1	PREDICTED: ribonuclease 1 [Oryza sativa Japonica Group]	-	-	-	-	GO:0044422//organelle part;GO:0043226//organelle;GO:0043229//intracellular organelle;GO:0043234//protein complex;GO:0043228//non-membrane-bounded organelle;GO:0043232//intracellular non-membrane-bounded organelle;GO:0005622//intracellular;GO:0044430//cytoskeletal part;GO:0015630//microtubule cytoskeleton;GO:0044446//intracellular organelle part;GO:0005856//cytoskeleton;GO:0032991//macromolecular …	GO:0036094//small molecule binding;GO:0016787//hydrolase activity;GO:0003824//catalytic activity;GO:0005488//binding;GO:1901363//heterocyclic compound binding;GO:0097159//organic cyclic compound binding	GO:0008152//metabolic process;GO:0009987//cellular process
Os09g0540400	0.43	0.22	0.35	0.86	0.97	0.85	0.79	0.69	1.16	0.42	0.7	0.3	EXL3	PREDICTED: GDSL esterase/lipase EXL3 isoform X1 [Oryza sativa Japonica Group]	-	-	-	-	-	-	-
Os09g0544300	17.6	19.27	18.44	19.37	18.54	21.09	20.11	23.07	23.1	51.21	41.69	47.91	HT1	PREDICTED: serine/threonine-protein kinase STY46 [Oryza sativa Japonica Group]	-	-	-	-	-	-	-
Os09g0544750	0	0	0.07	0	0	0.08	0.6	0.34	1.46	0	0.28	0	-	Os09g0544750, partial [Oryza sativa Japonica Group]	-	-	-	-	-	-	-
Os09g0545300	0.65	0.22	0.75	0.56	0.27	0.58	1.97	2.76	1.65	5.14	4.23	4.48	SAUR39	PREDICTED: auxin-responsive protein SAUR36 [Oryza sativa Japonica Group]	-	-	-	-	-	-	-
Os09g0548400	0.91	0.87	0.71	8.88	8.68	7.03	0.57	0.73	0.9	0.88	0.92	1.15	FMO1	PREDICTED: probable flavin-containing monooxygenase 1 [Oryza sativa Japonica Group]	-	-	-	-	-	-	-
Os09g0555150	0.61	2.44	0.78	0.04	0.17	0.51	5.83	4.23	7.15	9.07	9.06	5.32	SOT5	PREDICTED: cytosolic sulfotransferase 5 [Oryza sativa Japonica Group]	-	-	-	-	-	-	-
Os09g0562600	0.44	0.96	0.48	0.22	0.15	0.22	8.7	7.66	9.76	6.16	3.7	6.88	WAK3	PREDICTED: wall-associated receptor kinase 5 [Oryza sativa Japonica Group]	-	-	-	-	-	-	-
Os09g0563300	1.84	1.14	1.26	3.76	3.4	2.44	1.59	1.54	1.53	1.18	0.9	1.02	-	PREDICTED: ruBisCO large subunit-binding protein subunit alpha [Oryza sativa Japonica Group]	-	-	-	-	-	-	-
Os09g0563950	1.12	1.33	0.71	0.31	0.15	0.27	0	0	0	0	0	0	-	Os09g0565150 [Oryza sativa Japonica Group]	-	-	-	-	-	-	-
Os09g0564000	2.7	4.29	4.34	2.68	1.11	1.35	0.04	0.04	0.08	0	0	0.15	SEN102	PREDICTED: thiol protease SEN102 isoform X3 [Oryza sativa Japonica Group]	-	-	-	-	-	-	-
Os09g0564400	0.05	0.5	1.26	0.1	0.51	0.36	558.07	709.6	251.75	4144.65	4326.34	3504.46	SEN102	PREDICTED: zingipain-2-like [Oryza sativa Japonica Group]	-	-	-	-	-	-	-
Os09g0564700	0	0	0	0.06	0	0	56.57	51.87	30.28	108.76	78.7	96.21	SEN102	PREDICTED: ervatamin-B-like [Oryza sativa Japonica Group]	-	-	-	-	-	-	-
Os09g0565000	0	0	0.12	0	0	0	7.62	6.21	4.97	26.77	19.08	20.21	SEN102	Os09g0565000 [Oryza sativa Japonica Group]	-	-	-	-	-	-	-
Os09g0572450	0.55	0.46	0.62	0	0.22	0.37	0.3	0.46	0.21	0	0	0.1	-	Os09g0572450 [Oryza sativa Japonica Group]	-	-	-	-	-	-	-
Os10g0108700	0.04	0	0.04	0	0	0	4.2	1.9	2.92	1.01	1.5	0.72	-	PREDICTED: benzyl alcohol O-benzoyltransferase [Oryza sativa Japonica Group]	-	-	-	-	-	-	-
Os10g0109900	0.36	0.38	0.21	0.13	0.37	0.13	16.7	19.06	18.09	9.7	6.88	9.58	NPF8.5	PREDICTED: protein NRT1/ PTR FAMILY 8.5 isoform X2 [Oryza sativa Japonica Group]	-	-	-	-	-	-	-
Os10g0112500	1.64	1.6	1.09	1.2	1.05	1.98	1	0.9	0.95	0.22	0.3	0.43	NPF8.3	PREDICTED: protein NRT1/ PTR FAMILY 8.3-like [Oryza sativa Japonica Group]	-	-	-	-	-	-	-
Os10g0114300	1.92	3.46	2.82	4.98	3.59	3.19	1.65	1.77	0.96	0.58	0.4	0.54	Os10g0113000	PREDICTED: probable NAD(P)H-dependent oxidoreductase 1 [Oryza sativa Japonica Group]	-	-	-	-	-	-	GO:0044699//single-organism process
Os10g0118200	6.13	16.21	15.5	1.17	1.82	3.71	0.92	1.15	2.04	0.88	2.09	1.68	-	Os10g0118200 [Oryza sativa Japonica Group]	-	-	-	-	-	-	-
Os10g0128400	0.71	1.33	0.75	2.84	2.75	2.91	0.57	0.49	0.54	0.4	0.25	0.78	-	Os10g0128400, partial [Oryza sativa Japonica Group]	-	-	-	-	-	-	-
Os10g0130500	6.19	8.6	5.95	20.07	12.19	10.41	0.94	1.71	1.42	1.4	0.97	1.2	-	Os10g0130500, partial [Oryza sativa Japonica Group]	-	-	-	-	-	-	-
Os10g0133100	0.08	0.18	0.45	0.12	0.13	0.12	0.43	0.33	0.29	0.07	0.12	0.04	-	Os02g0272100 [Oryza sativa Japonica Group]	-	-	-	-	-	-	-
Os10g0139700	0.56	0.54	0.7	1.18	1.01	0.61	4.24	3.38	3.12	7.55	7.02	7.14	CYP89A2	PREDICTED: cytochrome P450 89A2 [Oryza sativa Japonica Group]	-	-	-	-	-	-	-
Os10g0146901	0.2	0.24	0.37	0.52	0.22	0.27	87.17	45.35	81.42	45.55	18.06	42.97	-	Os10g0146901, partial [Oryza sativa Japonica Group]	-	-	-	-	-	-	-
Os10g0149100	0	0	0	0	0	0	0.72	0.46	0.58	0	0.1	0	-	PREDICTED: proline-rich protein 4 [Oryza sativa Japonica Group]	-	-	-	-	-	-	-
Os10g0154600	0.77	0.55	0.74	1.58	1.46	1.41	4.28	6.1	4.64	3.69	4.6	4.42	-	Os10g0154600 [Oryza sativa Japonica Group]	Genetic Information Processing	Translation	ko03013//RNA transport	K14311	-	-	-
Os10g0154700	18.42	21.55	26.84	8.19	9.33	7.98	34.07	33.83	48.47	36.2	35.22	38.93	PCKR1	PREDICTED: peptidyl-prolyl cis-trans isomerase [Oryza sativa Japonica Group]	-	-	-	-	-	-	-
Os10g0158000	2.29	3.5	3.22	1.23	1.38	1.4	0.08	0.08	0.03	0.05	0	0.03	-	Os10g0158000, partial [Oryza sativa Japonica Group]	-	-	-	-	-	-	-
Os10g0159033	0	0	0	0	0	0	9.61	12.47	6.44	20.85	24.37	24.46	-	Os10g0159033 [Oryza sativa Japonica Group]	-	-	-	-	-	-	-
Os10g0166600	1.23	1.41	1.42	3.09	2.25	3.07	0	0	0	0	0	0	CYP76B6	PREDICTED: geraniol 8-hydroxylase [Oryza sativa Japonica Group]	Metabolism	Biosynthesis of other secondary metabolites;Metabolism of terpenoids and polyketides;Global and Overview	ko01100//Metabolic pathways;ko01110//Biosynthesis of secondary metabolites;ko01120//Microbial metabolism in diverse environments;ko00945//Stilbenoid, diarylheptanoid and gingerol biosynthesis;ko00903//Limonene and pinene degradation	K00517	-	-	-
Os10g0173000	34.72	33.02	40.27	42.45	40.18	39.5	1.68	2.11	1.98	0.24	0.51	0.55	-	PREDICTED: uncharacterized protein LOC4348192 [Oryza sativa Japonica Group]	-	-	-	-	-	-	-
Os10g0178800	0	0	0	0	0	0	1.29	1.08	1.23	3.91	1.71	2.54	-	Os10g0178800 [Oryza sativa Japonica Group]	-	-	-	-	-	-	-
Os10g0186200	0	0	0	0	0	0	1.24	0.78	1.17	2.72	3.92	2.61	-	Os10g0186200, partial [Oryza sativa Japonica Group]	-	-	-	-	-	GO:0016788//hydrolase activity, acting on ester bonds;GO:0052689//carboxylic ester hydrolase activity;GO:0003824//catalytic activity;GO:0016787//hydrolase activity	GO:0044092//negative regulation of molecular function;GO:0065009//regulation of molecular function;GO:0065007//biological regulation
Os10g0191300	0	0.07	0.22	0.24	0.09	0.08	161.02	132.86	88.33	314.09	538.61	328.81	-	PREDICTED: pathogenesis-related protein PRB1-2 [Oryza sativa Japonica Group]	Organismal Systems;Environmental Information Processing	Environmental adaptation;Signal transduction	ko04626//Plant-pathogen interaction;ko04075//Plant hormone signal transduction	K13449	-	-	-
Os10g0207400	1.15	1.27	0.66	3.52	2.47	2.08	15.01	18.53	17.1	20.18	14.76	19.59	-	Os10g0207400 [Oryza sativa Japonica Group]	-	-	-	-	-	-	-
Os10g0320201	5.07	6.6	8.86	0.63	5.86	7.94	0	5.12	5.79	0	0	0	-	Os10g0320201 [Oryza sativa Japonica Group]	-	-	-	-	-	-	-
Os10g0330000	150.38	116.08	171.54	346.83	338.79	280.57	44.6	48.77	33.09	26.49	26.76	27.88	-	PREDICTED: brain acid soluble protein 1 [Setaria italica]	-	-	-	-	-	-	-
Os10g0335000	0	0.12	0.13	0	0	0	316.65	267.54	321.27	674.6	837.24	556.89	DIR4	PREDICTED: dirigent protein 4 [Oryza sativa Japonica Group]	-	-	-	-	-	-	-
Os10g0352000	0.44	1.2	0.41	0.44	0.66	0.53	2.2	1.91	2.48	1.04	0.3	0.55	-	Os10g0352000, partial [Oryza sativa Japonica Group]	-	-	-	-	-	-	-
Os10g0360100	0.22	0.1	0	0.14	0	0.14	7.83	4.66	9.24	17.65	16.39	13.2	PLT6	PREDICTED: probable polyol transporter 6 [Oryza sativa Japonica Group]	-	-	-	-	-	-	-
Os10g0371100	4	3.36	4.62	1.65	1.91	2.29	0.85	0.29	0.87	0.88	0.59	0.5	RAP2-13	PREDICTED: ethylene-responsive transcription factor RAP2-13 [Oryza sativa Japonica Group]	-	-	-	-	-	-	-
Os10g0390500	26.89	20.65	27.26	29.55	24.32	20.4	305.37	293.08	160	699.22	726.83	674.58	-	PREDICTED: alanine aminotransferase 2 [Oryza sativa Japonica Group]	Metabolism	Global and Overview;Energy metabolism;Amino acid metabolism	ko01100//Metabolic pathways;ko01120//Microbial metabolism in diverse environments;ko01200//Carbon metabolism;ko01230//Biosynthesis of amino acids;ko00710//Carbon fixation in photosynthetic organisms;ko01210//2-Oxocarboxylic acid metabolism;ko00250//Alanine, aspartate and glutamate metabolism;ko00220//Arginine biosynthesis	K00814	-	-	-
Os10g0391400	0.74	3.96	1.63	0.88	0.38	0.69	24.44	12.06	10.4	5.63	1.02	7.75	TIFY3B	PREDICTED: protein TIFY 11e [Oryza sativa Japonica Group]	Environmental Information Processing	Signal transduction	ko04075//Plant hormone signal transduction	K13464	-	-	-
Os10g0392400	8.97	23.4	27.07	7.53	4.19	3.59	81.65	69.5	87.51	57.73	23.4	47.88	TIFY10A	PREDICTED: protein TIFY 11d [Oryza sativa Japonica Group]	Environmental Information Processing	Signal transduction	ko04075//Plant hormone signal transduction	K13464	-	-	-
Os10g0399200	0	0	0	0	0.04	0	3.93	2.73	2.25	1.07	0.24	1.14	CGS1	PREDICTED: probable cystathionine gamma-synthase 2 [Oryza sativa Japonica Group]	Metabolism	Global and Overview;Amino acid metabolism;Energy metabolism;Metabolism of other amino acids	ko01100//Metabolic pathways;ko01110//Biosynthesis of secondary metabolites;ko01130//Biosynthesis of antibiotics;ko01230//Biosynthesis of amino acids;ko00270//Cysteine and methionine metabolism;ko00920//Sulfur metabolism;ko00450//Selenocompound metabolism	K01739	-	-	-
Os10g0400500	0.7	3.04	3.3	0.59	1.04	0.45	1.84	1.1	1.32	0.62	0.04	0.27	TYDC5	PREDICTED: tyrosine decarboxylase 1 [Oryza sativa Japonica Group]	Metabolism	Amino acid metabolism;Biosynthesis of other secondary metabolites;Global and Overview	ko01100//Metabolic pathways;ko01110//Biosynthesis of secondary metabolites;ko00350//Tyrosine metabolism;ko00950//Isoquinoline alkaloid biosynthesis	K01592	-	-	-
Os10g0419400	0.81	1.12	0.69	2.42	2.71	1.27	19.17	17.18	10.78	20.73	17.28	21.5	ARD1	acireductone dioxygenase 1 [Oryza sativa]	Metabolism	Global and Overview;Amino acid metabolism	ko01100//Metabolic pathways;ko00270//Cysteine and methionine metabolism	K08967	GO:0005622//intracellular;GO:0044424//intracellular part;GO:0005623//cell;GO:0043226//organelle;GO:0044464//cell part;GO:0043231//intracellular membrane-bounded organelle;GO:0043229//intracellular organelle;GO:0043227//membrane-bounded organelle	GO:0016701//oxidoreductase activity, acting on single donors with incorporation of molecular oxygen;GO:0003824//catalytic activity;GO:0016702//oxidoreductase activity, acting on single donors with incorporation of molecular oxygen, incorporation of two atoms of oxygen;GO:0043169//cation binding;GO:0016491//oxidoreductase activity;GO:0005488//binding;GO:0043167//ion binding;GO:0051213//dioxygenase…	GO:0071704//organic substance metabolic process;GO:0043102//amino acid salvage;GO:0044238//primary metabolic process;GO:1901566//organonitrogen compound biosynthetic process;GO:0071267//L-methionine salvage;GO:0071265//L-methionine biosynthetic process;GO:0000097//sulfur amino acid biosynthetic process;GO:0044763//single-organism cellular process;GO:0046394//carboxylic acid biosynthetic process;G…
Os10g0421800	5.5	5.7	4.8	11.94	11.15	10.65	1.11	1.01	0.73	0.65	0.8	0.97	PGR3	Os10g0421800, partial [Oryza sativa Japonica Group]	-	-	-	-	-	-	-
Os10g0432001	3.64	3.42	3.5	3.4	1.74	4.89	19.23	22.33	35.12	13.76	12.38	3.07	-	Os10g0432001, partial [Oryza sativa Japonica Group]	-	-	-	-	-	-	-
Os10g0437500	0	0	0	0	0	0	4.96	5.93	7.72	28.5	19.61	30.87	At3g01520	PREDICTED: universal stress protein YxiE [Oryza sativa Japonica Group]	-	-	-	-	-	-	-
Os10g0439800	0	0.16	0	0	0.12	0.07	1.28	0.85	0.33	1.7	3.11	2.13	CYP71Z7	PREDICTED: ent-cassadiene C2-hydroxylase-like isoform X1 [Oryza sativa Japonica Group]	-	-	-	-	-	-	-
Os10g0442466	0.05	0	0	0	0	0	0	4.17	0	0	0	0	-	Os10g0442466, partial [Oryza sativa Japonica Group]	-	-	-	-	-	-	-
Os10g0445400	0.38	0.55	0.7	2.29	2.2	1.68	24.27	24.9	29.76	28.13	26.71	29.64	rnf141	PREDICTED: zinc finger CCCH domain-containing protein 69-like [Setaria italica]	-	-	-	-	-	-	-
Os10g0447900	49.85	48.13	54.12	24	29.06	26.77	7.87	6.95	13.64	5.57	1.61	4.71	MT2758	citrate transporter family protein [Saccharum hybrid cultivar R570]	-	-	-	-	-	-	-
Os10g0447950	2.23	3.33	4.85	3.84	1.96	5.62	0	0	0	0	1.71	0	-	Os10g0447950 [Oryza sativa Japonica Group]	-	-	-	-	-	-	-
Os10g0451900	0	0	0	0	0	0	0.34	0.45	0.33	0.96	1.47	1.15	-	Os10g0451900 [Oryza sativa Japonica Group]	-	-	-	-	-	-	-
Os10g0452100	0	0	0.06	0	0	0	23.5	37.97	18.39	65.71	78.12	58.84	-	expressed protein [Oryza sativa Japonica Group]	-	-	-	-	-	-	-
Os10g0452300	0	0	0	0	0	0	1.37	1.72	0.77	4.72	10.43	5.87	-	glycine rich protein [Oryza sativa]	-	-	-	-	-	-	-
Os10g0456900	1.51	2.91	2.1	5.84	5.33	5.62	8.63	8.79	9.33	8.77	10.19	9.58	mdn1	Os10g0456900, partial [Oryza sativa Japonica Group]	Genetic Information Processing	Translation	ko03008//Ribosome biogenesis in eukaryotes	K14572	-	-	-
Os10g0456950	0.38	0.55	0.52	1.73	1.15	0.86	1.61	0.56	1.39	2.28	1.18	1.73	MDN1	PREDICTED: midasin isoform X2 [Oryza sativa Japonica Group]	Genetic Information Processing	Translation	ko03008//Ribosome biogenesis in eukaryotes	K14572	-	-	-
Os10g0459300	1.21	1.66	2.25	0.33	0.62	0.94	87.16	65.78	88.43	57.51	49.45	60.54	Os03g0144800	PREDICTED: xyloglucan galactosyltransferase KATAMARI1 homolog [Oryza sativa Japonica Group]	-	-	-	-	-	-	-
Os10g0462600	4.78	3.26	3.6	11.88	9.79	7.32	21.25	22.24	20.6	20.43	20.39	17.48	-	Os10g0462600, partial [Oryza sativa Japonica Group]	-	-	-	-	-	-	-
Os10g0462800	2.1	2	1.68	5	3.62	3.1	3.55	4.24	3.68	3.26	3.1	2.94	At1g12620	chloroplast SAP domain-containing protein [Oryza sativa Indica Group]	-	-	-	-	-	-	-
Os10g0463400	1.15	0.98	1.42	0.16	0.12	0.33	0	0	0	0	0	0	EHD1	PREDICTED: two-component response regulator ORR30 isoform X1 [Oryza sativa Japonica Group]	Environmental Information Processing	Signal transduction	ko04075//Plant hormone signal transduction	K14491	-	-	-
Os10g0468500	3.72	4.29	4	2.05	1.72	1.59	14.31	14.53	16.65	12.7	7.5	12.03	At1g35710	PREDICTED: probable LRR receptor-like serine/threonine-protein kinase At4g08850 [Oryza sativa Japonica Group]	-	-	-	-	-	-	-
Os10g0471300	49.07	52.5	55.95	65.07	57.44	52.74	28.73	39.22	31.14	69.24	72.68	63.24	CYN	PREDICTED: cyanate hydratase [Oryza sativa Japonica Group]	Metabolism	Energy metabolism	ko00910//Nitrogen metabolism	K01725	-	-	-
Os10g0478000	0.2	0.18	0.33	0.85	0.73	0.57	14.98	15.03	14.53	9.72	19.22	13.36	G1L5	PREDICTED: protein G1-like5 [Oryza sativa Japonica Group]	-	-	-	-	-	-	-
Os10g0478350	0	0.03	0.47	0	0.38	0	0	0.37	1.79	0	0	0	-	Os10g0478350 [Oryza sativa Japonica Group]	-	-	-	-	-	-	-
Os10g0481000	0.7	0.85	0.82	1.28	1.57	1.5	8.95	8.94	10.33	19.7	17.23	19.61	-	Os10g0481000 [Oryza sativa Japonica Group]	-	-	-	-	-	-	-
Os10g0485800	0.52	0.32	0.53	0.29	0.25	0.42	1.17	0.65	0.99	0.52	0.39	0.4	-	Os10g0485800 [Oryza sativa Japonica Group]	-	-	-	-	-	-	-
Os10g0488900	0.02	0	0	0.24	0.27	0.1	0.05	0.21	0	0	0.08	0	PCMP-H41	Os10g0488900, partial [Oryza sativa Japonica Group]	-	-	-	-	-	-	-
Os10g0492900	19.96	14.72	15.26	15.47	14.49	14.65	16.26	17.94	11.82	6.36	6.21	6.65	AGAL1	Os10g0492900 [Oryza sativa Japonica Group]	Metabolism	Carbohydrate metabolism;Lipid metabolism;Glycan biosynthesis and metabolism	ko00052//Galactose metabolism;ko00561//Glycerolipid metabolism;ko00600//Sphingolipid metabolism;ko00603//Glycosphingolipid biosynthesis - globo series	K07407	-	-	-
Os10g0496900	131.64	110.48	82.74	268.67	293.77	270.09	0.29	0.47	0.35	0.48	0.48	0.56	PORB	PREDICTED: protochlorophyllide reductase B, chloroplastic [Oryza sativa Japonica Group]	Metabolism	Metabolism of cofactors and vitamins;Global and Overview	ko01100//Metabolic pathways;ko01110//Biosynthesis of secondary metabolites;ko00860//Porphyrin and chlorophyll metabolism	K00218	GO:0005737//cytoplasm;GO:0044444//cytoplasmic part;GO:0043227//membrane-bounded organelle;GO:0044424//intracellular part;GO:0043229//intracellular organelle;GO:0005622//intracellular;GO:0044464//cell part;GO:0043231//intracellular membrane-bounded organelle;GO:0005623//cell;GO:0009536//plastid;GO:0043226//organelle	GO:0003824//catalytic activity;GO:0016491//oxidoreductase activity;GO:0016628//oxidoreductase activity, acting on the CH-CH group of donors, NAD or NADP as acceptor;GO:0016627//oxidoreductase activity, acting on the CH-CH group of donors	GO:0033014//tetrapyrrole biosynthetic process;GO:1901360//organic cyclic compound metabolic process;GO:0044271//cellular nitrogen compound biosynthetic process;GO:0044710//single-organism metabolic process;GO:0044699//single-organism process;GO:0006725//cellular aromatic compound metabolic process;GO:1901564//organonitrogen compound metabolic process;GO:0009058//biosynthetic process;GO:0046483//h…
Os10g0498000	3.41	4.33	3.03	7.5	6.6	7.7	4.95	5.06	5.09	3.19	6.72	4.04	Ephx2	PREDICTED: AB hydrolase superfamily protein YfhM isoform X2 [Oryza sativa Japonica Group]	-	-	-	-	-	-	-
Os10g0502000	6.04	11.59	4.75	18.12	17.11	17.45	0.34	1.58	1.09	1.25	1.13	1.13	At5g53490	PREDICTED: thylakoid lumenal 17.4 kDa protein, chloroplastic [Oryza sativa Japonica Group]	-	-	-	-	-	-	-
Os10g0503800	78.41	107.47	118.01	77.76	93.45	109.8	38.56	43.31	41.97	18.15	12.68	20.09	-	Remorin, C-terminal region family protein, expressed [Oryza sativa Japonica Group]	-	-	-	-	-	-	-
Os10g0506200	0.42	0.46	0.34	1.33	0.57	0.86	0.25	0.23	0.3	0.15	0.12	0.41	TWN2	Os10g0506200 [Oryza sativa Japonica Group]	Genetic Information Processing	Translation	ko00970//Aminoacyl-tRNA biosynthesis	K01873	GO:0005623//cell;GO:0005622//intracellular;GO:0044424//intracellular part;GO:0044464//cell part	GO:0036094//small molecule binding;GO:0016787//hydrolase activity;GO:0032549//ribonucleoside binding;GO:0097367//carbohydrate derivative binding;GO:0016876//ligase activity, forming aminoacyl-tRNA and related compounds;GO:0004812//aminoacyl-tRNA ligase activity;GO:0032550//purine ribonucleoside binding;GO:0052689//carboxylic ester hydrolase activity;GO:0005488//binding;GO:0016875//ligase activity…	GO:0044763//single-organism cellular process;GO:0050789//regulation of biological process;GO:0044249//cellular biosynthetic process;GO:0034641//cellular nitrogen compound metabolic process;GO:0006412//translation;GO:0016070//RNA metabolic process;GO:0008152//metabolic process;GO:1901564//organonitrogen compound metabolic process;GO:0031323//regulation of cellular metabolic process;GO:0006807//nit…
Os10g0512500	5.04	5.75	4.59	20.67	14.26	10.97	1.24	1.4	1.71	0.85	0.82	0.7	yqeI	CRS1 / YhbY domain containing protein [Zea mays]	-	-	-	-	-	-	-
Os10g0515200	24.68	20.65	28.32	23.92	18.01	20.1	2.78	2.65	3.4	1.33	0.72	2.19	CYP89A2	PREDICTED: cytochrome P450 89A2 [Oryza sativa Japonica Group]	Metabolism	Biosynthesis of other secondary metabolites;Global and Overview;Metabolism of terpenoids and polyketides	ko01100//Metabolic pathways;ko01110//Biosynthesis of secondary metabolites;ko01120//Microbial metabolism in diverse environments;ko00945//Stilbenoid, diarylheptanoid and gingerol biosynthesis;ko00903//Limonene and pinene degradation	K00517	-	-	-
Os10g0515900	0	0	0	0	0	0.14	4.54	6.6	4.39	1.9	3.34	1.35	CYP89A2	PREDICTED: cytochrome P450 89A2 [Oryza sativa Japonica Group]	Metabolism	Metabolism of terpenoids and polyketides;Global and Overview;Biosynthesis of other secondary metabolites	ko01100//Metabolic pathways;ko01110//Biosynthesis of secondary metabolites;ko01120//Microbial metabolism in diverse environments;ko00945//Stilbenoid, diarylheptanoid and gingerol biosynthesis;ko00903//Limonene and pinene degradation	K00517	-	-	-
Os10g0521900	1.31	1.87	2.01	1.17	1.41	1.38	22.72	24.94	15.29	10.76	8.39	9.91	RBL2	PREDICTED: RHOMBOID-like protein 2 [Oryza sativa Japonica Group]	-	-	-	-	GO:0031224//intrinsic component of membrane;GO:0016020//membrane;GO:0044425//membrane part	-	GO:0016485//protein processing;GO:0008152//metabolic process;GO:0010467//gene expression;GO:0051604//protein maturation;GO:0006508//proteolysis;GO:0019538//protein metabolic process;GO:0043170//macromolecule metabolic process;GO:0071704//organic substance metabolic process;GO:0044238//primary metabolic process
Os10g0528900	1.09	2.09	1.1	0.34	0.33	0.91	0.18	0.05	0.3	0.32	0.1	0.18	GSTU6	PREDICTED: probable glutathione S-transferase GSTU6 [Oryza sativa Japonica Group]	Metabolism	Metabolism of other amino acids	ko00480//Glutathione metabolism	K00799	GO:0005622//intracellular;GO:0005623//cell;GO:0044424//intracellular part;GO:0044464//cell part	-	-
Os10g0530750	0	0	0	0	0	0.09	0	0	0	0.53	0.21	0.22	-	Os10g0530750, partial [Oryza sativa Japonica Group]	-	-	-	-	-	-	-
Os10g0533100	0.97	0.46	0.19	7.13	5.97	5.59	0	0	0	0	0	0	PAM68	PREDICTED: protein PAM68, chloroplastic [Oryza sativa Japonica Group]	-	-	-	-	-	-	-
Os10g0537800	0.04	0.07	0.04	0.16	0.04	0.4	30.61	31.49	22.27	62.91	54.32	53.45	nep1	PREDICTED: aspartic proteinase nepenthesin-1 [Oryza sativa Japonica Group]	-	-	-	-	-	-	-
Os10g0538200	0.48	0.14	0.37	0.2	0	0.09	13	13.39	7.65	30.41	29.7	24.53	nep1	PREDICTED: aspartic proteinase nepenthesin-1 [Oryza sativa Japonica Group]	-	-	-	-	-	-	-
Os10g0538450	0	0	0	0	0	0	5.33	4.12	3.85	10.06	11.07	9.53	-	Os10g0538450 [Oryza sativa Japonica Group]	-	-	-	-	-	-	-
Os10g0538600	0	0	0	0	0	0	4.52	3.54	3.24	6.36	9.66	7.49	-	Os10g0538600 [Oryza sativa Japonica Group]	-	-	-	-	-	-	-
Os10g0538950	0	0	0.15	0	0	0.06	5.72	6.4	4.02	15.09	27.33	16.44	-	Os10g0538950 [Oryza sativa Japonica Group]	-	-	-	-	-	-	-
Os10g0543500	0.11	0.48	0.14	1.25	0.64	1.28	4.64	5.34	4.92	8.29	6.01	7.97	SSL4	Os10g0543500, partial [Oryza sativa Japonica Group]	-	-	-	-	-	GO:0016843//amine-lyase activity;GO:0003824//catalytic activity;GO:0016840//carbon-nitrogen lyase activity;GO:0016829//lyase activity	GO:0008152//metabolic process
Os10g0546900	0.69	0.93	0.85	2.1	2.62	2.63	13.52	10.34	11.29	12.41	11.56	12.14	ATL15	Os10g0546900 [Oryza sativa Japonica Group]	-	-	-	-	-	-	-
Os10g0549000	2.14	0.76	0.65	0.7	0	0	0	0.52	0.87	0	0	0	-	Os10g0549000 [Oryza sativa Japonica Group]	-	-	-	-	-	-	-
Os10g0550800	0	0	0	0	0	0	0.12	0.32	0.53	1.58	0.83	1.4	-	Os10g0550800, partial [Oryza sativa Japonica Group]	-	-	-	-	-	-	-
Os10g0550900	32.12	35.2	56.58	14.04	15.16	15.33	19.29	12.82	27.45	17.99	8.06	15.7	POX2	PREDICTED: proline dehydrogenase 2, mitochondrial [Oryza sativa Japonica Group]	Metabolism	Global and Overview;Amino acid metabolism	ko01100//Metabolic pathways;ko01110//Biosynthesis of secondary metabolites;ko01130//Biosynthesis of antibiotics;ko00330//Arginine and proline metabolism	K00318	-	-	-
Os10g0555700	3.47	6.69	5.15	1.68	2.68	2.63	160.03	164.67	175.16	148.15	140.18	137.18	EXPB2	PREDICTED: expansin-B2 [Oryza sativa Japonica Group]	-	-	-	-	-	-	-
Os10g0568300	0.89	0.38	0.35	1.19	1.4	1.43	0.35	0.42	0.34	0.28	0.34	0.31	-	Os10g0568300 [Oryza sativa Japonica Group]	-	-	-	-	-	-	-
Os10g0574750	2.05	3.37	2.65	1.11	0.81	1.33	5.09	4.09	5.66	3.7	2.14	3.9	-	Os10g0574750 [Oryza sativa Japonica Group]	-	-	-	-	-	-	-
Os10g0575000	29.46	38.23	45.97	19.09	16.71	15.41	70.79	65.87	80.06	52.65	34.46	47.09	MYC2	MYC protein [Oryza sativa]	Environmental Information Processing	Signal transduction	ko04075//Plant hormone signal transduction	K13422	-	-	-
Os10g0575100	0	1.05	0	0	0	0	0	0	0	0	0	0	-	Os10g0575100 [Oryza sativa Japonica Group]	-	-	-	-	-	-	-
Os10g0577600	2.92	6.2	4.11	1.64	1.5	2.48	19.74	18.78	20.3	13.52	10.37	13.68	JMJ706	PREDICTED: lysine-specific demethylase JMJ706 [Oryza sativa Japonica Group]	-	-	-	-	-	-	-
Os10g0579850	0.2	0.11	0.32	0	0.66	0.54	1.09	2.1	1.37	0.71	0.81	0.53	-	Os10g0579850, partial [Oryza sativa Japonica Group]	-	-	-	-	-	-	-
Os10g0580400	37.54	39.17	41.24	17.26	13.38	19.1	62.58	47.59	41.86	31.48	10.66	26.32	DUR3	PREDICTED: urea-proton symporter DUR3 [Oryza sativa Japonica Group]	-	-	-	-	-	-	-
Os11g0113700	0.3	0.11	0.2	2.27	1.32	1.36	8.53	17.2	17.33	58.22	33.32	53.68	CIPK15	PREDICTED: CBL-interacting protein kinase 15 [Oryza sativa Japonica Group]	Cellular Processes	Transport and catabolism	ko04140//Regulation of autophagy	K07198	-	GO:0032549//ribonucleoside binding;GO:0003824//catalytic activity;GO:0016773//phosphotransferase activity, alcohol group as acceptor;GO:0016301//kinase activity;GO:0016740//transferase activity;GO:1901363//heterocyclic compound binding;GO:0097159//organic cyclic compound binding;GO:0005488//binding;GO:0001882//nucleoside binding;GO:0001883//purine nucleoside binding;GO:0097367//carbohydrate deriv…	GO:0044699//single-organism process;GO:0008152//metabolic process;GO:0036211//protein modification process;GO:0044260//cellular macromolecule metabolic process;GO:0043412//macromolecule modification;GO:0006793//phosphorus metabolic process;GO:0019538//protein metabolic process;GO:0007154//cell communication;GO:0044763//single-organism cellular process;GO:0043170//macromolecule metabolic process;G…
Os11g0115350	184.74	194.93	235.3	70.32	101.22	104.99	1.44	0.8	0.88	1.18	1.27	0.92	LTP2-A	PREDICTED: non-specific lipid-transfer protein 2 [Oryza sativa Japonica Group]	-	-	-	-	GO:0005622//intracellular;GO:0044424//intracellular part;GO:0043231//intracellular membrane-bounded organelle;GO:0043227//membrane-bounded organelle;GO:0044464//cell part;GO:0043229//intracellular organelle;GO:0005623//cell;GO:0043226//organelle	GO:0005488//binding	GO:0010876//lipid localization;GO:0051179//localization;GO:0033036//macromolecule localization
Os11g0117400	3.11	4.53	6.65	0.92	2.13	1.82	0.11	0	0.38	0	0.09	0.35	WRKY46	PREDICTED: probable WRKY transcription factor 67 [Oryza sativa Japonica Group]	-	-	-	-	-	-	-
Os11g0117500	0.37	0.33	0.17	0.05	0	0.05	18.14	15.82	14.08	11.7	11.26	11.21	WRKY70	PREDICTED: probable WRKY transcription factor 54 [Oryza sativa Japonica Group]	-	-	-	-	-	-	-
Os11g0118350	0.46	0.48	0.29	1.27	1.36	1.38	0	0.54	0	0	0.42	0	-	Os11g0118350 [Oryza sativa Japonica Group]	-	-	-	-	-	-	-
Os11g0120300	2.17	3.35	4.19	2.46	3.79	3.07	5.19	8.98	9.24	16.76	12.12	19.31	At2g38640	PREDICTED: protein LURP-one-related 8 [Oryza sativa Japonica Group]	-	-	-	-	-	-	-
Os11g0126800	0	0.07	0.07	0	0	0.08	53.07	52.82	65.17	30.01	25.91	25.01	APY3	Os11g0126800, partial [Oryza sativa Japonica Group]	Metabolism	Nucleotide metabolism	ko00230//Purine metabolism;ko00240//Pyrimidine metabolism	K14641	GO:0044464//cell part;GO:0043229//intracellular organelle;GO:0044424//intracellular part;GO:0043226//organelle;GO:0043227//membrane-bounded organelle;GO:0043231//intracellular membrane-bounded organelle;GO:0005622//intracellular;GO:0005623//cell	GO:0003824//catalytic activity	-
Os11g0127800	174.57	168.33	158.22	257.5	275.3	256.74	1.98	1	1.11	2.99	3.32	3.34	-	Os11g0127800, partial [Oryza sativa Japonica Group]	-	-	-	-	-	-	-
Os11g0134900	0	0	0	0	0.03	0	6.58	9.86	4.19	28.14	28.25	24.25	ZIFL1	PREDICTED: protein ZINC INDUCED FACILITATOR-LIKE 1 [Oryza sativa Japonica Group]	-	-	-	-	-	-	GO:0044763//single-organism cellular process;GO:0044699//single-organism process;GO:0009987//cellular process
Os11g0150801	0	0.25	0	0	0.09	0	0.42	0.54	0.69	0	0	0	-	Os11g0150801, partial [Oryza sativa Japonica Group]	-	-	-	-	-	-	-
Os11g0151400	0.36	1.4	0.53	0.27	0.17	0.24	33.76	27.97	33.75	22.3	10.05	21.46	CYP94C1	PREDICTED: cytochrome P450 94C1 [Oryza sativa Japonica Group]	-	-	-	-	-	-	-
Os11g0154900	0.06	0.12	0	0.32	0.57	0.16	0.29	0.21	0.13	0.12	0	0.18	-	PREDICTED: translation initiation factor IF-2 [Oryza sativa Japonica Group]	-	-	-	-	GO:0005622//intracellular;GO:0043226//organelle;GO:0043229//intracellular organelle;GO:0044464//cell part;GO:0043231//intracellular membrane-bounded organelle;GO:0005623//cell;GO:0043227//membrane-bounded organelle;GO:0044424//intracellular part	GO:0003676//nucleic acid binding;GO:0097159//organic cyclic compound binding;GO:0005488//binding;GO:0003677//DNA binding;GO:1901363//heterocyclic compound binding	GO:1901360//organic cyclic compound metabolic process;GO:0008152//metabolic process;GO:0009987//cellular process;GO:0097659//nucleic acid-templated transcription;GO:0019438//aromatic compound biosynthetic process;GO:1901362//organic cyclic compound biosynthetic process;GO:1901576//organic substance biosynthetic process;GO:0006807//nitrogen compound metabolic process;GO:0090304//nucleic acid metab…
Os11g0158300	1.71	1.71	2.12	0.83	0.98	0.71	0.33	0.41	0.17	0.19	0.43	0.45	PCMP-H91	PREDICTED: pentatricopeptide repeat-containing protein At5g15340, mitochondrial [Oryza sativa Japonica Group]	-	-	-	-	-	-	-
Os11g0159900	0	0	0.05	0	0	0	2.61	2.17	1.42	0.75	1.02	0.79	-	Os11g0159900 [Oryza sativa Japonica Group]	-	-	-	-	-	-	-
Os11g0160000	0	0.08	0	0	0.05	0	2.35	1.81	1.58	0.68	0.83	1.01	-	Os11g0160000, partial [Oryza sativa Japonica Group]	-	-	-	-	-	-	-
Os11g0170900	1.26	2.51	1.57	6.51	5.39	4.77	0.07	0	0.14	0.08	0.08	0.02	BURP17	Os11g0170900 [Oryza sativa Japonica Group]	-	-	-	-	GO:0043226//organelle;GO:0005622//intracellular;GO:0044424//intracellular part;GO:0043231//intracellular membrane-bounded organelle;GO:0005623//cell;GO:0043227//membrane-bounded organelle;GO:0044464//cell part;GO:0043229//intracellular organelle	-	-
Os11g0171700	0.32	0.16	0.07	0.87	1.08	0.98	4.21	6.02	5.69	5.02	6.3	5.55	PS1	PREDICTED: FHA domain-containing protein PS1 [Oryza sativa Japonica Group]	-	-	-	-	-	-	-
Os11g0172100	0.8	0.6	0.61	0.17	0.23	0.18	7.82	6.1	8	5.95	6.3	4.82	PECS-2.1	Similar to pectinesterase 2.1 precursor (ec 3.1.1.11) (pectin methylesterase)(pe) [Oryza sativa Japonica Group]	Metabolism	Carbohydrate metabolism;Global and Overview	ko01100//Metabolic pathways;ko00500//Starch and sucrose metabolism;ko00040//Pentose and glucuronate interconversions	K01051	-	-	-
Os11g0180100	0	0	0.07	0	0	0	0.03	0.28	0.12	0.42	1.48	0.59	-	Os11g0180100 [Oryza sativa Japonica Group]	-	-	-	-	-	-	-
Os11g0181000	0.48	1.58	4.14	0	0.85	1.27	1.85	3.56	7.23	0	0	0	-	Os11g0181000 [Oryza sativa Japonica Group]	-	-	-	-	-	-	-
Os11g0197975	0.21	0.16	0.19	0	0	0	0.52	0.3	0	0.12	0.12	0	-	Os11g0197975 [Oryza sativa Japonica Group]	-	-	-	-	-	-	-
Os11g0207600	0.35	0.32	0.6	0.29	0.13	0.6	25.19	16.12	19.03	9.1	7.19	9.52	MYB44	PREDICTED: transcription factor MYB44 [Oryza sativa Japonica Group]	-	-	-	-	-	-	-
Os11g0208000	0.24	0.13	0.3	0.99	0.93	0.61	0.04	0.02	0.12	0.16	0.12	0.15	At4g10400	PREDICTED: FBD-associated F-box protein At4g10400 [Oryza sativa Japonica Group]	-	-	-	-	-	-	-
Os11g0210201	3.55	4.26	4.48	1.18	2.42	1.41	50.89	26.92	33.71	22.03	12.19	33.57	-	expressed protein-RZ53 [Oryza glaberrima]	-	-	-	-	-	-	-
Os11g0210600	0.35	0.74	1.12	1.42	0.82	0.7	0.74	0.8	0.53	1.21	1.39	2.31	ADH2	PREDICTED: alcohol dehydrogenase 2 [Oryza sativa Japonica Group]	Metabolism	Amino acid metabolism;Global and Overview;Lipid metabolism;Carbohydrate metabolism	ko01100//Metabolic pathways;ko01110//Biosynthesis of secondary metabolites;ko01120//Microbial metabolism in diverse environments;ko00010//Glycolysis / Gluconeogenesis;ko00592//alpha-Linolenic acid metabolism;ko00350//Tyrosine metabolism;ko00071//Fatty acid degradation	K18857	-	GO:0003824//catalytic activity	GO:0044699//single-organism process;GO:0044710//single-organism metabolic process;GO:0008152//metabolic process
Os11g0211800	0.24	0.28	0.15	2.57	2.01	0.4	2.9	2.89	4.31	3.52	3.47	2.75	-	Os11g0211800 [Oryza sativa Japonica Group]	-	-	-	-	GO:0005623//cell;GO:0005622//intracellular;GO:0043227//membrane-bounded organelle;GO:0043231//intracellular membrane-bounded organelle;GO:0043226//organelle;GO:0043229//intracellular organelle;GO:0044424//intracellular part;GO:0044464//cell part	GO:0098772//molecular function regulator;GO:0016247//channel regulator activity;GO:0016248//channel inhibitor activity	GO:0051704//multi-organism process
Os11g0219000	20.86	21.43	20.16	19.81	22.29	20.92	1.14	1.02	1.07	0.25	0.58	0.34	-	Os11g0219000 [Oryza sativa Japonica Group]	-	-	-	-	GO:0009536//plastid;GO:0005737//cytoplasm;GO:0005623//cell;GO:0043226//organelle;GO:0043227//membrane-bounded organelle;GO:0043229//intracellular organelle;GO:0044424//intracellular part;GO:0005622//intracellular;GO:0044464//cell part;GO:0043231//intracellular membrane-bounded organelle;GO:0044444//cytoplasmic part	-	GO:0019637//organophosphate metabolic process;GO:0051604//protein maturation;GO:0044281//small molecule metabolic process;GO:0044712//single-organism catabolic process;GO:1901575//organic substance catabolic process;GO:0043170//macromolecule metabolic process;GO:0006139//nucleobase-containing compound metabolic process;GO:0019538//protein metabolic process;GO:1901136//carbohydrate derivative cata…
Os11g0220300	2.95	3.11	2.59	8.27	7.23	5.78	0.22	0.12	0.38	0.17	0.29	0.37	-	expressed protein [Oryza sativa Japonica Group]	-	-	-	-	-	-	-
Os11g0220400	0.15	0.21	0	0.38	0.55	0.47	1.27	1.06	0.89	0.68	1.07	0.81	CIP111	PREDICTED: calmodulin-interacting protein 111 [Oryza sativa Japonica Group]	-	-	-	-	-	-	-
Os11g0222900	1.08	0.73	0.4	2.35	2.21	2.03	8.18	8.98	5.32	11.95	8.78	12.22	RPM1	PREDICTED: disease resistance protein RPP13 [Oryza sativa Japonica Group]	-	-	-	-	-	-	-
Os11g0241700	1.18	1.87	2.25	0.41	0.54	0.78	12.4	14.4	16.38	12.58	14.93	9.35	At5g01610	PREDICTED: uncharacterized protein LOC4350169 [Oryza sativa Japonica Group]	-	-	-	-	-	-	-
Os11g0242300	0	0.08	0	0	0	0	8.25	1.72	3.61	0.75	0.54	0.98	ERF021	PREDICTED: ethylene-responsive transcription factor ERF022-like [Oryza sativa Japonica Group]	-	-	-	-	-	-	-
Os11g0256900	1.19	1.33	1.59	4.07	3.38	2.8	1.15	1.1	1	1.23	1.24	1.93	AAMT2	Os11g0256900 [Oryza sativa Japonica Group]	-	-	-	-	-	GO:0003824//catalytic activity	GO:0008152//metabolic process;GO:0010038//response to metal ion;GO:0050896//response to stimulus;GO:0010035//response to inorganic substance;GO:0042221//response to chemical
Os11g0257700	0	0	0	0	0	0	1.48	1.3	1.73	0.77	0.41	0.49	AAMT3	Os11g0257700, partial [Oryza sativa Japonica Group]	-	-	-	-	-	-	-
Os11g0282900	1.43	3.01	0.42	2.38	2.61	1.9	1.31	2.81	3.53	0.54	0	1.17	-	Os11g0282900 [Oryza sativa Japonica Group]	-	-	-	-	-	-	-
Os11g0286800	0.35	0.77	0.43	1.39	1.33	1.39	1.63	1.29	1.71	1.2	1.13	1.24	Os11g0285000	PREDICTED: achilleol B synthase-like isoform X1 [Oryza sativa Japonica Group]	-	-	-	-	-	-	-
Os11g0287000	6.68	8.67	6.37	5.47	6.8	6.32	11.7	5.98	10.7	3.77	6.02	3.26	-	Os11g0287000 [Oryza sativa Japonica Group]	-	-	-	-	-	-	-
Os11g0297800	0.23	0.24	0.19	0.55	0.41	0.55	6.78	7.79	8.88	8.17	7.24	7.43	BXL7	PREDICTED: probable beta-D-xylosidase 7 [Oryza sativa Japonica Group]	-	-	-	-	-	-	-
Os11g0305400	0	0	0	0	0	0	6.1	3.86	2.39	13.44	13.49	11.5	OMT2	PREDICTED: probable O-methyltransferase 2 [Oryza sativa Japonica Group]	-	-	-	-	-	GO:0008168//methyltransferase activity;GO:0003824//catalytic activity;GO:0016741//transferase activity, transferring one-carbon groups;GO:0005488//binding;GO:0005515//protein binding;GO:0016740//transferase activity	GO:0008152//metabolic process
Os11g0444700	39.25	43.28	52.97	62.01	60.55	52.82	5.17	6.14	7.05	17.86	9.9	12.18	-	octicosapeptide/Phox/Bem1p [Zea mays]	-	-	-	-	-	-	-
Os11g0444800	11.19	8.1	8.28	10.51	15.25	15.33	0.07	0.45	0.2	1.55	1.15	0.52	-	Os11g0444800 [Oryza sativa Japonica Group]	-	-	-	-	-	-	-
Os11g0444900	93.58	86.82	99.73	175.31	181.82	168.35	1	1.18	1.46	4.41	2.13	4.15	-	susceptibility antioxidant protein, partial [Oryza sativa Indica Group]	-	-	-	-	-	-	-
Os11g0450400	0	0	0	0	0	0	4.54	5.62	5.37	2.28	3.73	1.22	SOT5	Os11g0450300, partial [Oryza sativa Japonica Group]	-	-	-	-	-	-	-
Os11g0456050	0.48	0.16	0.72	1.42	1.86	2.33	0.64	0.48	0.88	0.56	1.72	0.55	-	Os11g0456050 [Oryza sativa Japonica Group]	-	-	-	-	-	-	-
Os11g0474100	37.44	40.79	39.65	86.74	98.48	93.36	10.48	12.38	10.65	24.89	22.2	20.78	-	Os11g0474100 [Oryza sativa Japonica Group]	-	-	-	-	-	-	-
Os11g0481301	5.79	2.56	3.37	9.47	9.98	7.52	0.62	0.36	0.8	0.64	0.69	0.27	-	Os11g0481301, partial [Oryza sativa Japonica Group]	-	-	-	-	-	-	-
Os11g0481500	3.13	4.56	3.04	8.96	8.89	9.8	5.44	6.39	6.97	9.82	8.01	8.8	-	Os11g0481500, partial [Oryza sativa Japonica Group]	-	-	-	-	-	-	-
Os11g0482901	1.98	5.33	4.69	1.64	0.85	1.13	79.64	69.97	86.65	59.83	29.67	49.62	-	Os11g0482901 [Oryza sativa Japonica Group]	-	-	-	-	-	-	-
Os11g0483000	1.01	2.25	2.03	0.5	0.57	0.46	29.98	35.58	32.42	31.5	12.07	16.92	CYP94B3	Os11g0483000, partial [Oryza sativa Japonica Group]	-	-	-	-	-	-	-
Os11g0494100	0	0.05	0.11	0.39	0.51	0.69	0	0	0	0	0	0	RGA2	Os11g0494100 [Oryza sativa Japonica Group]	-	-	-	-	-	GO:0036094//small molecule binding;GO:0032549//ribonucleoside binding;GO:0001882//nucleoside binding;GO:0032550//purine ribonucleoside binding;GO:0005488//binding;GO:0097367//carbohydrate derivative binding;GO:0097159//organic cyclic compound binding;GO:0001883//purine nucleoside binding;GO:1901363//heterocyclic compound binding	-
Os11g0502700	1.1	2.24	1.72	0.69	0.65	0.89	12.63	13.24	16.89	15.41	14.25	11.69	At1g05835	Os11g0502700, partial [Oryza sativa Japonica Group]	-	-	-	-	-	-	-
Os11g0513900	0.36	0.2	0.22	0.21	0.22	0.46	0.11	0.45	0.34	0.62	0.8	0.92	HST1	expressed protein [Oryza sativa Japonica Group]	-	-	-	-	-	-	-
Os11g0528500	136.57	116.4	134.53	88.47	97.65	98.3	1.21	1.36	1.63	0.56	0.13	0.37	rd1	Rubredoxin domain-containing protein [Cephalotus follicularis]	-	-	-	-	-	-	-
Os11g0533100	5.11	4.46	4.54	15.45	16.72	13.19	0.35	0.47	0.35	0.19	0.16	0.27	-	Os11g0533100 [Oryza sativa Japonica Group]	-	-	-	-	-	-	-
Os11g0537350	0.71	0.43	0.22	0.08	0	0	1.14	0.95	2.1	1.33	1.04	1.68	Os11g0537300	PREDICTED: germin-like protein 11-1 [Oryza sativa Japonica Group]	-	-	-	-	-	-	-
Os11g0540800	0.51	0.62	0.13	0.09	0.21	0.14	0.21	0.13	0.23	0	0	0	At3g47200	Os11g0540800, partial [Oryza sativa Japonica Group]	-	-	-	-	-	-	-
Os11g0542100	0.66	1.46	0.71	0.15	0.17	0.2	21.09	18.57	22.64	18.78	14.93	15.38	BOI	PREDICTED: E3 ubiquitin-protein ligase BOI [Oryza sativa Japonica Group]	-	-	-	-	-	-	-
Os11g0543500	7.56	6.74	6.06	9.52	11.06	10.77	0.43	0.35	0.31	0.96	1.13	1.41	HGSNAT	PREDICTED: heparan-alpha-glucosaminide N-acetyltransferase [Oryza sativa Japonica Group]	-	-	-	-	-	-	-
Os11g0549635	0.2	0.3	0.47	0.6	0.94	0.82	0.36	0.87	0.72	0.57	0.51	0.53	Adck1	Os11g0549635 [Oryza sativa Japonica Group]	-	-	-	-	-	-	-
Os11g0567800	0.18	0.23	0.33	0	0	0	0	0	0	0.02	0	0	-	Os11g0567800 [Oryza sativa Japonica Group]	-	-	-	-	-	-	-
Os11g0570000	2.3	1.94	2.7	1.02	1.04	0.85	4.08	3.54	3.75	4.63	1.93	3.79	At3g47570	Os11g0568800 [Oryza sativa Japonica Group]	-	-	-	-	-	-	-
Os11g0575900	1.85	3.6	1.85	3.24	2.64	3.02	9.63	8.06	11.16	5.96	3.57	4.79	MYOB7	Os11g0575900, partial [Oryza sativa Japonica Group]	-	-	-	-	-	-	-
Os11g0578066	0.27	0.19	0.22	0.31	0.16	0.22	0.13	0.07	0.04	0.16	0.37	0.35	-	Os11g0578066, partial [Oryza sativa Japonica Group]	-	-	-	-	-	-	-
Os11g0580800	19.41	18.89	13.43	46.02	37.62	28.39	9.01	9.84	11.14	8.21	9.11	8.83	TATB	PREDICTED: sec-independent protein translocase protein TATB, chloroplastic isoform X3 [Oryza sativa Japonica Group]	-	-	-	-	GO:0016020//membrane	-	GO:0033036//macromolecule localization;GO:0008104//protein localization;GO:0006810//transport;GO:0045184//establishment of protein localization;GO:0051234//establishment of localization;GO:0071702//organic substance transport;GO:0051179//localization;GO:0015031//protein transport
Os11g0587100	0	0.09	0	0.44	0.21	0.36	0.88	0.32	0.02	0.46	0.22	0.24	PCMP-H42	PREDICTED: pentatricopeptide repeat-containing protein At3g53360, mitochondrial [Oryza sativa Japonica Group]	-	-	-	-	-	-	-
Os11g0592000	8.44	16.35	20.04	44.51	12.78	49.29	4.15	4.38	1.92	6.69	12.27	8.62	PR4A	PREDICTED: barwin [Oryza sativa Japonica Group]	-	-	-	-	-	-	-
Os11g0592100	3.22	3.87	5.69	13.8	5.39	8.69	22.43	22.01	13.11	30.98	32.54	32.07	PR4A	PREDICTED: barwin [Oryza sativa Japonica Group]	-	-	-	-	-	-	-
Os11g0592200	2.73	3.39	3.88	5.27	3.43	4.45	0.08	0.24	0.17	0.56	2.15	0.47	PR4A	pathogenesis-related protein [Oryza sativa Japonica Group]	-	-	-	-	-	-	-
Os11g0605100	1.06	1.93	0.48	2.65	2.01	2.54	0.26	0.33	0.13	0.3	0.26	0.54	RPM1	PREDICTED: disease resistance protein RPM1 isoform X2 [Oryza sativa Japonica Group]	-	-	-	-	-	-	-
Os11g0617700	0	0	0.02	0.08	0	0	2.51	2.66	1.95	4.49	5.24	4.78	-	PREDICTED: uncharacterized protein LOC107275452 [Oryza sativa Japonica Group]	-	-	-	-	-	-	-
Os11g0654000	0.17	0.08	0.15	0.54	0.8	0.57	0.66	0.93	0.93	1.29	1	1.93	-	Os11g0654000 [Oryza sativa Japonica Group]	-	-	-	-	-	-	-
Os11g0658800	3.59	5.47	5.37	2.7	2.15	1.93	35.37	38.72	32.35	25.49	40.18	26.41	GSVIVT00026920001	PREDICTED: probable polygalacturonase [Oryza sativa Japonica Group]	-	-	-	-	GO:0005618//cell wall;GO:0030312//external encapsulating structure;GO:0071944//cell periphery;GO:0005623//cell;GO:0043227//membrane-bounded organelle;GO:0044424//intracellular part;GO:0044464//cell part;GO:0043231//intracellular membrane-bounded organelle;GO:0043226//organelle;GO:0005622//intracellular;GO:0043229//intracellular organelle	GO:0003824//catalytic activity;GO:0016787//hydrolase activity	GO:0044238//primary metabolic process;GO:0008152//metabolic process
Os11g0677500	1.24	0.98	0.87	2.19	2.79	1.5	1.06	1.66	0.6	1.05	1.6	0.76	POP1	Os11g0677500 [Oryza sativa Japonica Group]	Genetic Information Processing	Translation	ko03013//RNA transport;ko03008//Ribosome biogenesis in eukaryotes	K01164	-	-	-
Os11g0679000	0	0.03	0	0	0	0.03	63.78	47.45	37.37	113.17	125.74	75.13	-	Os11g0679000, partial [Oryza sativa Japonica Group]	-	-	-	-	-	-	-
Os11g0680200	0.14	0.13	0.09	0.47	0.4	0.32	0.66	0.85	0.89	0.58	0.88	0.61	PCMP-E88	Os11g0680200 [Oryza sativa Japonica Group]	-	-	-	-	-	-	-
Os11g0690066	0.45	0.43	0.75	1.04	1.16	1.11	0	0.13	0	0.04	0	0	WAK2	Os11g0690066 [Oryza sativa Japonica Group]	-	-	-	-	-	-	-
Os11g0691280	0.19	0.31	0.54	0.08	0.09	0.11	0	0	0	0	0	0	WAK5	PREDICTED: wall-associated receptor kinase 5-like [Oryza sativa Japonica Group]	-	-	-	-	-	-	-
Os11g0694100	0	0	0	0	0	0	10.26	9.98	8.67	4.1	2.17	4.8	WAK2	PREDICTED: wall-associated receptor kinase 2 [Oryza sativa Japonica Group]	-	-	-	-	-	GO:0043167//ion binding;GO:0001882//nucleoside binding;GO:0032550//purine ribonucleoside binding;GO:0046872//metal ion binding;GO:0097159//organic cyclic compound binding;GO:0005488//binding;GO:0004672//protein kinase activity;GO:1901363//heterocyclic compound binding;GO:0043169//cation binding;GO:0016772//transferase activity, transferring phosphorus-containing groups;GO:0001883//purine nucleosi…	GO:0036211//protein modification process;GO:0044238//primary metabolic process;GO:0009987//cellular process;GO:0019538//protein metabolic process;GO:0071704//organic substance metabolic process;GO:0044260//cellular macromolecule metabolic process;GO:0044267//cellular protein metabolic process;GO:0043170//macromolecule metabolic process;GO:0006464//cellular protein modification process;GO:0008152/…
Os11g0697600	0	0	0	0.57	3.75	0	0.62	0.17	0	0	0	0.32	-	Os11g0697600 [Oryza sativa Japonica Group]	-	-	-	-	-	-	-
Os11g0700500	1.77	1.3	1.64	3.62	4.17	4.86	66.26	66.62	67.39	104.57	71.37	97.28	MYBAS1	PREDICTED: myb-related protein MYBAS1 [Oryza sativa Japonica Group]	-	-	-	-	-	-	-
Os11g0701000	0	0	0	0	0	0	4.38	10.26	5.2	17.45	7.03	17.07	RIXI	PREDICTED: xylanase inhibitor protein 1-like [Oryza sativa Japonica Group]	-	-	-	-	GO:0044424//intracellular part;GO:0043229//intracellular organelle;GO:0005622//intracellular;GO:0044464//cell part;GO:0005623//cell;GO:0043231//intracellular membrane-bounded organelle;GO:0043227//membrane-bounded organelle;GO:0043226//organelle	-	-
Os11g0701200	0	0	0	0.05	0	0	0.82	1.45	0.77	3.41	2.34	1.96	Chib3H-h	PREDICTED: xylanase inhibitor protein 2-like [Oryza sativa Japonica Group]	Metabolism	Carbohydrate metabolism;Global and Overview	ko01100//Metabolic pathways;ko00520//Amino sugar and nucleotide sugar metabolism	K01183	-	-	-
Os11g0701500	0	0.05	0.1	0	0.06	0.11	1.93	5.58	3.8	14.38	8.7	10.5	Chib3H-h	PREDICTED: xylanase inhibitor protein 2-like [Oryza sativa Japonica Group]	-	-	-	-	-	-	-
Os11g0708500	1.11	1.12	1.11	1.77	2.43	2.5	2.25	1.56	1.09	1.46	1.83	0.7	PDX11	PREDICTED: LOW QUALITY PROTEIN: probable pyridoxal 5'-phosphate synthase subunit PDX1.1 [Oryza brachyantha]	Metabolism	Metabolism of cofactors and vitamins	ko00750//Vitamin B6 metabolism	K06215	-	-	GO:0009108//coenzyme biosynthetic process;GO:0008152//metabolic process;GO:0051186//cofactor metabolic process;GO:0006732//coenzyme metabolic process;GO:0009987//cellular process;GO:0009058//biosynthetic process;GO:0051188//cofactor biosynthetic process;GO:0044249//cellular biosynthetic process;GO:0044237//cellular metabolic process
Os12g0109375	0	0.12	0.29	0.15	0	0.23	0	0	0	0.06	0.05	0.45	-	Os12g0109375 [Oryza sativa Japonica Group]	-	-	-	-	-	-	-
Os12g0113500	2.54	1.4	1.2	8.98	7.42	5.69	9.53	16.63	16.21	54.72	38.72	50.3	CIPK14	PREDICTED: CBL-interacting protein kinase 14 [Oryza sativa Japonica Group]	Cellular Processes	Transport and catabolism	ko04140//Regulation of autophagy	K07198	-	GO:0097367//carbohydrate derivative binding;GO:0016740//transferase activity;GO:0005488//binding;GO:0004672//protein kinase activity;GO:0016773//phosphotransferase activity, alcohol group as acceptor;GO:0016301//kinase activity;GO:0032550//purine ribonucleoside binding;GO:0001882//nucleoside binding;GO:1901363//heterocyclic compound binding;GO:0097159//organic cyclic compound binding;GO:0001883//…	GO:0044260//cellular macromolecule metabolic process;GO:0044267//cellular protein metabolic process;GO:0044238//primary metabolic process;GO:0007154//cell communication;GO:0009987//cellular process;GO:0019538//protein metabolic process;GO:0044237//cellular metabolic process;GO:0043412//macromolecule modification;GO:0006796//phosphate-containing compound metabolic process;GO:0008152//metabolic pro…
Os12g0137000	0.25	0.28	0.14	0.3	0.06	0.1	1.66	2.26	2.08	0.52	0.67	0.56	NAC053	Os12g0137000 [Oryza sativa Japonica Group]	-	-	-	-	-	-	-
Os12g0150200	0.66	2.73	1.55	1.04	0.46	0.39	59.92	51.52	67.79	34.18	10.36	29.89	CYP94C1	PREDICTED: cytochrome P450 94C1 [Oryza sativa Japonica Group]	-	-	-	-	-	-	-
Os12g0158700	9.9	13.71	19.3	5.24	4.73	5.64	12.36	11.39	13.93	12.68	8.66	12.7	-	PREDICTED: growth/differentiation factor 7 [Oryza sativa Japonica Group]	-	-	-	-	-	-	-
Os12g0159000	8.17	14.2	12.64	4.75	5.12	6.35	298.33	274.32	293.93	234.72	164.72	217.27	YLS9	PREDICTED: protein YLS9-like [Setaria italica]	-	-	-	-	-	-	-
Os12g0159500	0.71	0.66	0.97	2.39	2.02	1.65	0.55	0.6	0.56	0.39	0.49	0.27	-	Os12g0159500, partial [Oryza sativa Japonica Group]	-	-	-	-	-	-	-
Os12g0170300	5.49	4.98	4.28	11.55	14.38	12.38	1.47	1.69	1.7	1.08	1.04	1.06	BASS1	Os12g0170300, partial [Oryza sativa Japonica Group]	-	-	-	-	-	GO:0015370//solute:sodium symporter activity;GO:0015291//secondary active transmembrane transporter activity;GO:0022857//transmembrane transporter activity;GO:0022891//substrate-specific transmembrane transporter activity;GO:0015293//symporter activity;GO:0005342//organic acid transmembrane transporter activity;GO:0015294//solute:cation symporter activity;GO:0005215//transporter activity;GO:00150…	GO:0071702//organic substance transport;GO:0051234//establishment of localization;GO:0044765//single-organism transport;GO:0044699//single-organism process;GO:0051179//localization;GO:0046942//carboxylic acid transport;GO:0006811//ion transport;GO:0006810//transport;GO:0015849//organic acid transport;GO:0006820//anion transport;GO:0015711//organic anion transport;GO:0015718//monocarboxylic acid t…
Os12g0178700	1.12	1.24	1.03	3.92	3.17	3.06	2.03	2.91	2	1.76	1.76	2.22	ARC5	PREDICTED: LOW QUALITY PROTEIN: dynamin-like protein ARC5 [Oryza sativa Japonica Group]	-	-	-	-	-	-	-
Os12g0189300	781.77	934.87	725.54	471.93	452.78	555.71	231.52	175.17	294.95	46.69	31.48	48	At1g77060	Os12g0189300 [Oryza sativa Japonica Group]	-	-	-	-	GO:0044422//organelle part;GO:0009536//plastid;GO:0005622//intracellular;GO:0043226//organelle;GO:0005737//cytoplasm;GO:0044424//intracellular part;GO:0044435//plastid part;GO:0043229//intracellular organelle;GO:0043227//membrane-bounded organelle;GO:0044446//intracellular organelle part;GO:0044464//cell part;GO:0009532//plastid stroma;GO:0005623//cell;GO:0043231//intracellular membrane-bounded o…	-	-
Os12g0194900	10.71	10.24	6.31	17.83	22.64	19.01	16.93	23.85	23.11	14.06	15.77	15.53	AAP8	PREDICTED: amino acid permease 6 [Oryza sativa Japonica Group]	-	-	-	-	-	-	-
Os12g0198900	0	0	0	0	0	0	0.34	0.28	0.27	0.8	0.65	0.51	RPM1	NB-ARC domain containing protein [Oryza sativa Japonica Group]	-	-	-	-	-	-	-
Os12g0204100	0	0	0	0	0	0	1.02	0.97	0.57	2.04	1.26	2.27	NIP3-2	PREDICTED: aquaporin NIP3-3-like [Oryza sativa Japonica Group]	-	-	-	-	-	-	-
Os12g0226400	13.64	16.51	19.36	6	7.66	8.67	2.34	1.64	3.57	2.69	2.08	1.46	DBR	Os12g0226400, partial [Oryza sativa Japonica Group]	-	-	-	-	-	-	-
Os12g0231000	20.11	10.39	8.44	34.41	30.94	25.96	0.09	0.09	0.05	0.18	0.27	0.14	NPF4.3	PREDICTED: protein NRT1/ PTR FAMILY 4.6 [Oryza sativa Japonica Group]	-	-	-	-	-	-	-
Os12g0247700	0	0	0	0.14	0.1	0.52	0	0	0	0	0	0	SALT	PREDICTED: PYK10-binding protein 1 [Oryza sativa Japonica Group]	-	-	-	-	-	-	-
Os12g0256000	0.03	0.03	0	0.14	0.1	0.26	4.45	4.63	4.53	5.04	5.7	4.34	CXE16	PREDICTED: probable carboxylesterase 16 [Oryza sativa Japonica Group]	-	-	-	-	-	-	-
Os12g0267800	1.6	2.24	1.47	4.12	3.93	3.02	0.26	0	0.19	0.42	0.15	0	-	Os12g0267800 [Oryza sativa Japonica Group]	-	-	-	-	-	-	-
Os12g0270900	0	0.04	0	0	0	0	1.09	1.66	1.15	0.56	0.41	0.39	SOT5	PREDICTED: cytosolic sulfotransferase 12 [Oryza sativa Japonica Group]	-	-	-	-	-	-	-
Os12g0277500	57.15	57.18	46.79	136.12	120.56	86.3	13.55	12.15	12.05	9.21	10.28	8.4	-	PREDICTED: ruBisCO large subunit-binding protein subunit alpha, chloroplastic [Oryza sativa Japonica Group]	-	-	-	-	-	-	-
Os12g0282000	0	0	0	0	0	0	0.38	0.39	0.16	1.64	3.52	3.28	-	PREDICTED: uncharacterized protein LOC4351985 isoform X2 [Oryza sativa Japonica Group]	-	-	-	-	-	-	-
Os12g0299600	0	0.03	0	0.12	0.22	0.21	0.03	0.03	0	0	0	0	-	Os12g0299600 [Oryza sativa Japonica Group]	-	-	-	-	-	-	-
Os12g0410200	0.89	0.93	1.08	3.15	2.99	2.6	5.9	9.71	6.02	6.17	7.82	6.16	-	Os12g0410200, partial [Oryza sativa Japonica Group]	-	-	-	-	-	-	-
Os12g0424700	0.26	0.19	0.62	0.72	0.17	0.11	6.15	4.67	3.62	2.32	0.67	2.57	CDKG1	PREDICTED: cyclin-dependent kinase G-2-like [Solanum tuberosum]	-	-	-	-	-	-	-
Os12g0428000	0.04	0.07	0	0.04	0.09	0	0.36	0.33	0.24	3.15	3.55	1.9	STR18	Os12g0428000, partial [Oryza sativa Japonica Group]	-	-	-	-	-	-	-
Os12g0431850	0	0	0	0.04	0	0	19.1	7.57	6.29	32.83	29.99	22.86	-	Os12g0431850, partial [Oryza sativa Japonica Group]	-	-	-	-	-	-	-
Os12g0437800	55.36	59.77	100.34	74.15	23.22	37.42	12.52	10.97	15.63	37.06	18.68	33.39	-	expressed protein [Oryza sativa Japonica Group]	-	-	-	-	-	-	-
Os12g0438600	2.48	1.73	0.66	6.27	3.75	3.54	0.47	0.19	0.34	0.64	1.53	0.75	CLC-A	Os12g0438600 [Oryza sativa Japonica Group]	-	-	-	-	-	-	-
Os12g0455000	0	0	0	0	0	0	28.67	35.63	14.64	74.55	87.16	77.34	-	expressed protein [Oryza sativa Japonica Group]	-	-	-	-	-	-	-
Os12g0458100	0.25	0.44	0.28	2.04	2.5	2.88	0.11	0	0	0	0	0	HSR201	PREDICTED: benzyl alcohol O-benzoyltransferase [Oryza sativa Japonica Group]	-	-	-	-	-	-	-
Os12g0460100	6.12	9.23	12.4	2.74	4.77	6.15	0.09	0.18	0.24	0.27	0.48	0.18	-	PREDICTED: uncharacterized protein LOC9269225 [Oryza sativa Japonica Group]	-	-	-	-	-	-	-
Os12g0476200	27.47	34.24	29.38	20.81	22.68	27.51	30.08	30.25	35.51	15.14	11	16.73	SWEET13	PREDICTED: bidirectional sugar transporter SWEET13 [Oryza sativa Japonica Group]	-	-	-	-	-	-	-
Os12g0484600	24.33	18.37	25.84	18.46	16.82	17.81	4.31	2.38	4.5	1.14	1.63	1.63	NFD4	PREDICTED: uncharacterized membrane protein YMR155W [Oryza sativa Japonica Group]	-	-	-	-	-	-	-
Os12g0503000	0	0	0	0.08	0	0	1.17	2.03	1.28	13.89	19.45	11.59	UPS2	PREDICTED: ureide permease 2 [Oryza sativa Japonica Group]	-	-	-	-	-	-	-
Os12g0514300	0.61	0.4	0.25	0.15	0.25	0.36	4.06	3.75	4.1	1.77	2.2	1.08	Os12g0514300	Os12g0514300 [Oryza sativa Japonica Group]	-	-	-	-	-	-	-
Os12g0516000	139.47	390.94	258.11	607.26	396.06	429.27	5.23	1	2.46	10.27	14.68	12.92	-	PREDICTED: uncharacterized protein LOC4352346 [Oryza sativa Japonica Group]	-	-	-	-	-	-	-
Os12g0520200	55.97	53.78	40.53	62.46	67.86	48.84	0	0.42	0.19	1.51	0.95	0.51	PAL	Os12g0520200 [Oryza sativa Japonica Group]	Metabolism	Global and Overview;Amino acid metabolism;Biosynthesis of other secondary metabolites	ko01100//Metabolic pathways;ko01110//Biosynthesis of secondary metabolites;ko00940//Phenylpropanoid biosynthesis;ko00360//Phenylalanine metabolism	K10775	-	-	-
Os12g0527301	0.77	1.38	0.44	2.47	1.71	2.73	0	0	0	0	0	0	-	Os12g0527301, partial [Oryza sativa Japonica Group]	-	-	-	-	-	-	-
Os12g0556500	1.13	2.19	2.1	0.65	0.67	1.33	14.01	12.34	12.38	14.15	9.46	14.9	CBP60D	PREDICTED: calmodulin-binding protein 60 C [Oryza sativa Japonica Group]	-	-	-	-	-	-	-
Os12g0559200	43.14	45.35	41.77	222.02	158.57	107.33	0.55	0.17	0.41	0.15	0.16	0.21	LOX2.1	PREDICTED: lipoxygenase 2.1, chloroplastic isoform X1 [Oryza sativa Japonica Group]	Metabolism	Global and Overview;Lipid metabolism	ko01100//Metabolic pathways;ko01110//Biosynthesis of secondary metabolites;ko00592//alpha-Linolenic acid metabolism;ko00591//Linoleic acid metabolism	K00454	-	-	-
Os12g0564100	0.64	0.84	1.61	1.09	0.27	0.47	1.06	0.86	1.99	0.64	0.47	0.45	MYB305	Os12g0564100 [Oryza sativa Japonica Group]	-	-	-	-	-	-	-
Os12g0564866	0	0	0	0	0.1	0	0	0	0	0.16	0	0.2	-	Os12g0564866 [Oryza sativa Japonica Group]	-	-	-	-	-	-	-
Os12g0568200	0	0.08	0	0.28	0.11	0.58	71.24	66.38	29.77	152.48	200.44	111.9	MT4B	PREDICTED: metallothionein-like protein 4B isoform X1 [Oryza sativa Japonica Group]	-	-	-	-	-	-	-
Os12g0568350	0	0	0	0	0	0	0.21	0.24	0.12	0.71	0.93	0.52	-	Os12g0568350 [Oryza sativa Japonica Group]	-	-	-	-	-	-	-
Os12g0568500	0	0.1	0.21	0	0.37	0.23	446.82	370.41	143.01	1767.38	2163.62	1549.14	MT4B	PREDICTED: metallothionein-like protein 4B [Oryza sativa Japonica Group]	-	-	-	-	-	-	-
Os12g0569300	0.73	1.16	1.35	2.61	2.06	2.16	25.29	31.42	34.6	46.24	45.97	34.06	-	PREDICTED: osmotin-like protein [Oryza sativa Japonica Group]	-	-	-	-	-	-	-
Os12g0569800	2.64	4.01	1.75	5.66	1.95	3.63	3.49	4.96	4.94	2.34	1.06	1.47	-	Os12g0569800 [Oryza sativa Japonica Group]	-	-	-	-	-	-	-
Os12g0583300	12.24	10.82	3.67	54.4	46.95	34.81	0.03	0.03	0	0.07	0	0	nep1	PREDICTED: aspartic proteinase nepenthesin-1 [Oryza sativa Japonica Group]	-	-	-	-	-	-	-
Os12g0592900	0.89	0.71	0.73	0.1	0.33	0.5	68.56	62.92	63.19	169.74	93.3	167.39	-	expressed protein [Oryza sativa Japonica Group]	-	-	-	-	-	-	-
Os12g0594000	16.66	14.97	20.4	18.57	20.24	15.49	1.79	0.89	1.45	0.6	0.64	0.49	mhkB	Os12g0594000 [Oryza sativa Japonica Group]	-	-	-	-	-	-	-
Os12g0604300	0.14	0.45	0.61	0.25	0.21	0.41	1.69	1.06	2.03	0.73	0.53	0.85	-	Os12g0604300, partial [Oryza sativa Japonica Group]	-	-	-	-	-	-	-
Os12g0609600	1.44	1.89	2	0.61	0.63	0.68	5.04	6.25	6.05	3.31	2.58	4.16	-	PREDICTED: auxin-responsive protein SAUR71 [Setaria italica]	-	-	-	-	-	-	-
Os12g0612500	2.57	1.53	1.86	4.68	4.4	3.38	1.33	1.6	1.39	1.12	1.11	1.51	prmC	PREDICTED: release factor glutamine methyltransferase isoform X1 [Oryza sativa Japonica Group]	-	-	-	-	-	-	-
Os12g0615000	0.14	0	0.04	0	0	0	0	0.07	0.3	0.36	0.66	0.78	WAK2	PREDICTED: wall-associated receptor kinase 2 [Oryza sativa Japonica Group]	-	-	-	-	-	GO:0043167//ion binding;GO:0016772//transferase activity, transferring phosphorus-containing groups;GO:0001871//pattern binding;GO:0043169//cation binding;GO:0004672//protein kinase activity;GO:1901363//heterocyclic compound binding;GO:0016740//transferase activity;GO:0032549//ribonucleoside binding;GO:0097367//carbohydrate derivative binding;GO:0046872//metal ion binding;GO:0003824//catalytic ac…	GO:0036211//protein modification process;GO:0044260//cellular macromolecule metabolic process;GO:0006464//cellular protein modification process;GO:0044267//cellular protein metabolic process;GO:0043170//macromolecule metabolic process;GO:0044237//cellular metabolic process;GO:0044238//primary metabolic process;GO:0043412//macromolecule modification;GO:0008152//metabolic process;GO:0009987//cellul…
Os12g0618600	1.88	2.15	2.37	1.22	0.91	1.01	13.07	13.87	13.59	9.33	7.18	8.7	NFYA10	PREDICTED: nuclear transcription factor Y subunit A-10 [Oryza sativa Japonica Group]	-	-	-	-	-	-	-
Os12g0624200	1.24	1.23	1.43	0.64	0.07	0.57	3.23	2.9	4.85	1.85	0.4	1.11	CCX1	PREDICTED: cation/calcium exchanger 1 [Oryza sativa Japonica Group]	-	-	-	-	-	-	-
Os12g0628600	42.59	77.94	48.3	284.63	94.34	233.7	5.02	8.31	3.8	12.52	27.38	10.88	Os12g0628600	PREDICTED: thaumatin-like protein [Oryza sativa Japonica Group]	-	-	-	-	-	-	-
Os12g0629700	0.28	0.7	0.59	0.56	0.47	0.29	66.05	61.61	53.76	136.24	120.52	128.19	Os12g0628600	PREDICTED: thaumatin-like protein [Oryza sativa Japonica Group]	-	-	-	-	-	-	-
Os12g0630200	1	1.46	1.62	0.5	0.42	0.51	0	0	0	0	0	0	tlp	PREDICTED: protein P21 [Oryza sativa Japonica Group]	-	-	-	-	-	-	-
Os12g0631800	1.3	1.05	1.31	2.77	2.47	2.12	5.44	5.31	3.97	5.96	6.48	5.58	PYROXD2	PREDICTED: pyridine nucleotide-disulfide oxidoreductase domain-containing protein 2 [Oryza sativa Japonica Group]	-	-	-	-	-	-	-
Os12g0633800	0	0	0	0	0	0	0.78	1.36	1	3.23	3.96	2.67	ayr1	oxidoreductase, short chain dehydrogenase/reductase family protein, expressed [Oryza sativa Japonica Group]	-	-	-	-	-	-	-
Os12g0635400	7.21	8.6	7.13	10.18	8.2	5.61	10.23	4.5	7.34	4.18	2.62	4.19	VQ29	PREDICTED: VQ motif-containing protein 29 [Oryza sativa Japonica Group]	-	-	-	-	-	-	-
Os12g0640700	0.23	0.53	0.27	0.13	0.04	0.03	14.36	17.55	18.86	15.7	13.79	14.14	At5g35370	PREDICTED: G-type lectin S-receptor-like serine/threonine-protein kinase At5g35370 [Oryza sativa Japonica Group]	-	-	-	-	-	GO:0016740//transferase activity;GO:0016301//kinase activity;GO:0001883//purine nucleoside binding;GO:0016773//phosphotransferase activity, alcohol group as acceptor;GO:0001882//nucleoside binding;GO:0005488//binding;GO:0016772//transferase activity, transferring phosphorus-containing groups;GO:0097367//carbohydrate derivative binding;GO:0032549//ribonucleoside binding;GO:0003824//catalytic activ…	GO:0019538//protein metabolic process;GO:0009987//cellular process;GO:0036211//protein modification process;GO:0006464//cellular protein modification process;GO:0044260//cellular macromolecule metabolic process;GO:0071704//organic substance metabolic process;GO:0043170//macromolecule metabolic process;GO:0008152//metabolic process;GO:0044237//cellular metabolic process;GO:0044238//primary metabol…
XLOC_000864	0	0.05	0.05	0	0	0.06	10.64	14.85	7.9	27.22	78.43	28.06	DIR11	XP_015637734.1 PREDICTED: dirigent protein 22-like [Oryza sativa Japonica Group]	-	-	-	-	-	-	-
XLOC_000999	0	0	0	0	0	0	0.57	0.64	0.73	0.24	0.3	0.31	-	BAS96681.1 Os06g0204100, partial [Oryza sativa Japonica Group]	-	-	-	-	-	-	-
XLOC_002218	0.32	0.53	0.8	0.95	0.66	0.84	1.53	1.52	0.84	2.69	3.17	2.45	HEXO3	BAB90201.1 hypothetical protein [Oryza sativa Japonica Group]	-	-	-	-	-	-	-
XLOC_002874	0.22	0.4	0.39	0.9	0.8	0.78	0	0.02	0	0	0.02	0	-	BAD68044.1 hypothetical protein [Oryza sativa Japonica Group]	-	-	-	-	-	-	-
XLOC_003083	0	0.11	0	0.6	0.94	0.18	0	0	0	0.06	0	0	-	-	-	-	-	-	-	-	-
XLOC_003812	1.86	0.93	0.67	2.24	3.63	2.75	10.42	9.29	7.42	6.38	9.81	6.46	-	EEC71155.1 hypothetical protein OsI_02996 [Oryza sativa Indica Group]	-	-	-	-	-	-	-
XLOC_004636	1.28	1.59	2.19	3.08	3.86	3.72	5.76	3.42	4.82	3.29	3.72	3.25	-	XP_015621221.1 PREDICTED: uncharacterized protein LOC4325084 [Oryza sativa Japonica Group]	-	-	-	-	-	-	-
XLOC_005719	2.24	2.24	2.66	0.96	1.15	1.04	0.27	0.69	0.31	0.23	0.14	0.19	-	BAT09958.1 Os10g0157750 [Oryza sativa Japonica Group]	-	-	-	-	-	-	-
XLOC_006140	0	0	0	0	0	0	0.93	0.32	0.23	1.6	2.76	1.37	-	-	-	-	-	-	-	-	-
XLOC_006757	0	0	0	0	0	0	24.82	37.61	20.2	63.05	64.99	53.66	-	EEE51068.1 hypothetical protein OsJ_31762 [Oryza sativa Japonica Group]	-	-	-	-	-	-	-
XLOC_007692	0	0	0	0	0	0	0	0.12	0.17	0.71	0.57	0.21	Os11g0239000	XP_015616169.1 PREDICTED: putative serpin-Z8 [Oryza sativa Japonica Group]	-	-	-	-	-	-	-
XLOC_007709	6.64	10.82	5.13	5.03	2.29	3.68	11.35	5.8	5.11	0	3.35	13.72	-	AAX94874.1 Similar to S receptor kinase [Oryza sativa Japonica Group]	-	-	-	-	-	-	-
XLOC_007909	1.38	1.62	1.22	3.92	5.09	3.81	0	0.06	0	0	0	0.13	-	EAZ09185.1 hypothetical protein OsI_31457 [Oryza sativa Indica Group]	-	-	-	-	-	-	-
XLOC_007993	0	0	0	0	0	0	11.94	12.11	13.43	6.44	4.22	8.06	-	XP_015616613.1 PREDICTED: uncharacterized protein LOC107276636 [Oryza sativa Japonica Group]	-	-	-	-	-	-	-
XLOC_008973	0	0	0	0	0	0	1.45	1.42	1.7	0.49	0.36	0.46	At3g12360	EEE66936.1 hypothetical protein OsJ_23796 [Oryza sativa Japonica Group]	-	-	-	-	-	-	-
XLOC_009176	1.22	2.3	0.85	0.63	1.49	1.33	0	0	0	0.11	0.25	0.21	-	XP_015616048.1 PREDICTED: uncharacterized protein LOC107277925 isoform X1 [Oryza sativa Japonica Group]	-	-	-	-	-	-	-
XLOC_010722	0.25	0.31	0.17	0.2	0.2	0.32	1.31	2.24	3.01	0.76	0.69	0.79	DYAD	ABA99419.1 hypothetical protein LOC_Os12g42830 [Oryza sativa Japonica Group]	-	-	-	-	-	-	-
XLOC_010927	0	0	0	0	0	0	9.45	7.97	8.69	3.16	1.12	3.38	SOT5	CBX25461.1 hypothetical_protein [Oryza glaberrima]	-	-	-	-	-	-	-
XLOC_011378	0.03	0.14	0.03	0.99	1.77	2.03	0.08	2.44	0.89	0.32	1.25	0.32	HSR201	XP_015618921.1 PREDICTED: benzyl alcohol O-benzoyltransferase-like [Oryza sativa Japonica Group]	-	-	-	-	-	-	-
XLOC_011929	0.06	0.04	0.03	0.21	0.19	0.1	1.03	0.99	1.18	1.07	0.94	1.4	At3g47570	EEE56151.1 hypothetical protein OsJ_05040 [Oryza sativa Japonica Group]	-	-	-	-	-	-	-
XLOC_013042	0.06	0.11	0	0.06	0	0	8.5	4.43	2.69	11.89	11.28	12.41	-	BAD17448.1 hypothetical protein [Oryza sativa Japonica Group]	-	-	-	-	-	-	-
XLOC_013074	0	0	0	0.79	0.29	0.09	0	0	0	0	0	0	-	BAS79568.1 Os02g0598000 [Oryza sativa Japonica Group]	-	-	-	-	-	-	-
XLOC_014235	2.97	3.38	4.11	1.68	2.24	2.31	15.25	12.1	17	7.69	4.84	7.62	-	KXG29627.1 hypothetical protein SORBI_004G065700 [Sorghum bicolor]	-	-	-	-	-	-	-
XLOC_014421	0.52	0	0.86	0	0	0	0	0	0.44	1.2	2.02	0	At4g22030	XP_015624098.1 PREDICTED: probable F-box protein At4g22030 [Oryza sativa Japonica Group]	-	-	-	-	-	-	-
XLOC_015377	0	0	0	0	0	0	4.39	3.2	5.42	1.95	0.52	1.6	-	XP_015623827.1 PREDICTED: uncharacterized protein LOC107277113 [Oryza sativa Japonica Group]	-	-	-	-	-	-	-
XLOC_016541	1.18	0.96	1.24	0.43	0.35	0.35	0.03	0	0.05	0	0.13	0.03	-	-	-	-	-	-	-	-	-
XLOC_016764	0	0	0	0.6	0.39	0.32	0	0	0	0	0	0	RANBP1C	-	-	-	-	-	-	-	-
XLOC_017971	0.96	0.74	0.96	0.5	0.2	0.18	0	0	0	0	0.04	0.07	LTD	AAP44675.1 hypothetical protein [Oryza sativa Japonica Group]	-	-	-	-	-	-	-
XLOC_018045	2.55	2.81	3.62	5.9	6.38	6.83	2.4	3.32	1.51	1.35	2.67	1.5	-	-	-	-	-	-	-	-	-
XLOC_018966	0	0	0	0	0	0	1.07	0.82	0.66	2.55	2.09	3.39	-	XP_015629494.1 PREDICTED: uncharacterized protein LOC107275934 [Oryza sativa Japonica Group]	-	-	-	-	-	-	-
XLOC_020276	0.23	0.23	0.11	0.56	0.51	0.42	0.17	0.45	0.27	0.26	0.32	0.49	RGA2	XP_015632485.1 PREDICTED: disease resistance protein RGA2 isoform X1 [Oryza sativa Japonica Group]	-	-	-	-	-	-	-
XLOC_020519	0	0	0	0	0	0	4.49	0.29	2.05	0	0	0.49	-	EEC76702.1 hypothetical protein OsI_14706 [Oryza sativa Indica Group]	-	-	-	-	-	-	-
XLOC_020890	0.24	0.27	0.28	0.3	0.4	0.33	0.99	1.23	1.17	0.57	0.33	0.57	RGA2	EEC77129.1 hypothetical protein OsI_15563 [Oryza sativa Indica Group]	-	-	-	-	-	GO:0001883//purine nucleoside binding;GO:1901363//heterocyclic compound binding;GO:0097159//organic cyclic compound binding;GO:0001882//nucleoside binding;GO:0032550//purine ribonucleoside binding;GO:0032549//ribonucleoside binding;GO:0005488//binding;GO:0036094//small molecule binding;GO:0097367//carbohydrate derivative binding	-
XLOC_021284	0.76	0.74	0.6	2.21	2.15	1.37	0.16	0.16	0.06	0	0.29	0.11	GAI1	BAS89867.1 Os04g0493500 [Oryza sativa Japonica Group]	-	-	-	-	-	-	-
XLOC_022181	0	0	0	0	0	0	0.92	1.38	1.21	3.34	4.81	4.28	-	BAS88002.1 Os04g0187400 [Oryza sativa Japonica Group]	-	-	-	-	-	-	-
XLOC_022864	13.13	14.68	25.81	4.45	6.99	8.22	0	0	0	0	0	0	-	XP_003580049.1 PREDICTED: chitinase 5-like [Brachypodium distachyon]	Metabolism	Global and Overview;Carbohydrate metabolism	ko01100//Metabolic pathways;ko00520//Amino sugar and nucleotide sugar metabolism	K01183	-	-	-
XLOC_022892	0.02	0.03	0.04	0.04	0.03	0.03	0.86	0.95	1.22	0.55	0.29	0.59	-	BAD34192.1 hypothetical protein [Oryza sativa Japonica Group]	-	-	-	-	-	-	-
XLOC_023207	0	0	0	0	0	0	0.33	0.23	0.31	0.98	1.8	0.91	-	BAH94745.1 Os10g0136450 [Oryza sativa Japonica Group]	-	-	-	-	-	-	-
XLOC_024265	5.31	4.94	8.55	2.32	3.52	2.97	0	0	0	0	0	0	TPS1	XP_015638581.1 PREDICTED: (S)-beta-bisabolene synthase-like [Oryza sativa Japonica Group]	-	-	-	-	-	-	-
XLOC_024973	0	0	0	0	0	0	3.2	2.56	1.7	1.08	1.1	0.95	-	BAS95167.1 Os05g0546100 [Oryza sativa Japonica Group]	-	-	-	-	-	-	-
XLOC_025135	0.1	0.21	0.25	0.5	0.04	0.14	1.29	0.8	0.85	2.12	2.41	1.88	WRKY22	XP_015638808.1 PREDICTED: WRKY transcription factor 22 [Oryza sativa Japonica Group]	Organismal Systems	Environmental adaptation	ko04626//Plant-pathogen interaction	K13425	-	GO:0097159//organic cyclic compound binding;GO:0003676//nucleic acid binding;GO:1901363//heterocyclic compound binding;GO:0005488//binding;GO:0003677//DNA binding	GO:0006351//transcription, DNA-templated;GO:0044237//cellular metabolic process;GO:0044260//cellular macromolecule metabolic process;GO:0006139//nucleobase-containing compound metabolic process;GO:0016070//RNA metabolic process;GO:0009059//macromolecule biosynthetic process;GO:0018130//heterocycle biosynthetic process;GO:1901362//organic cyclic compound biosynthetic process;GO:0097659//nucleic ac…
XLOC_025154	1.59	1.44	0.5	4.06	3.5	3.1	0.16	0.22	0.25	0.23	0.24	0.26	TCX4	EEC79777.1 hypothetical protein OsI_21187 [Oryza sativa Indica Group]	-	-	-	-	-	-	-
XLOC_025656	0.87	2.02	1.76	2.72	2.96	3.96	0.5	1.06	0.6	0.41	0.21	0.34	At1g74510	BAH93037.1 Os05g0267001, partial [Oryza sativa Japonica Group]	-	-	-	-	-	-	-
XLOC_026092	0.18	0.49	0.34	1.81	2.85	2.98	0.99	2.02	1.3	1.02	0.92	0.84	DME	EEE63901.1 hypothetical protein OsJ_18726 [Oryza sativa Japonica Group]	-	-	-	-	GO:0005622//intracellular;GO:0044424//intracellular part;GO:0043227//membrane-bounded organelle;GO:0043076//megasporocyte nucleus;GO:0043231//intracellular membrane-bounded organelle;GO:0043226//organelle;GO:0005634//nucleus;GO:0005623//cell;GO:0044464//cell part;GO:0043229//intracellular organelle	GO:0004520//endodeoxyribonuclease activity;GO:0003824//catalytic activity;GO:0016787//hydrolase activity;GO:0051540//metal cluster binding;GO:0004536//deoxyribonuclease activity;GO:0004519//endonuclease activity;GO:0051536//iron-sulfur cluster binding;GO:0005488//binding;GO:0004518//nuclease activity;GO:0016788//hydrolase activity, acting on ester bonds	GO:0009987//cellular process;GO:0006305//DNA alkylation;GO:0019222//regulation of metabolic process;GO:0060255//regulation of macromolecule metabolic process;GO:0006725//cellular aromatic compound metabolic process;GO:0034641//cellular nitrogen compound metabolic process;GO:0040029//regulation of gene expression, epigenetic;GO:1901360//organic cyclic compound metabolic process;GO:0043412//macromo…
XLOC_027157	0	0	0	0	0	0	0.2	0.05	0.06	0.9	1.14	0.99	-	-	-	-	-	-	-	-	-
XLOC_027434	0.63	0.17	0.82	0.44	0.39	0.52	0.66	0.56	0.58	0.18	0.1	0.09	IQD14	BAS97627.1 Os06g0341800 [Oryza sativa Japonica Group]	-	-	-	-	-	-	-
XLOC_027698	1.94	1.94	2.18	0.8	0.25	0.87	1.18	1.49	1.4	1.77	0.87	1.53	-	XP_015641811.1 PREDICTED: uncharacterized protein LOC9270091 isoform X1 [Oryza sativa Japonica Group]	-	-	-	-	-	-	-
XLOC_027737	0	0	0.05	0	0	0.05	2.53	2.02	3.24	1.14	1.22	1.43	-	BAS98451.1 Os06g0595060 [Oryza sativa Japonica Group]	-	-	-	-	-	-	-
XLOC_028988	14.76	21.08	17.95	20.77	16.82	21.02	3.77	3.53	4.15	1.53	1.67	2.27	-	-	-	-	-	-	-	-	-
XLOC_029484	0.02	0.06	0.07	0.42	0.34	0.12	0	0	0.02	0	0.02	0	-	XP_015642028.1 PREDICTED: uncharacterized protein LOC107281197 [Oryza sativa Japonica Group]	-	-	-	-	-	-	-
XLOC_032364	0.66	1.08	0.78	2.21	1.81	1.9	1.41	2.33	2.14	2.13	1.39	2.44	COX6B-1	XP_015645639.1 PREDICTED: cytochrome c oxidase subunit 6b-1 [Oryza sativa Japonica Group]	Metabolism	Global and Overview;Energy metabolism	ko01100//Metabolic pathways;ko00190//Oxidative phosphorylation	K02267	-	-	-
XLOC_032876	0	0	0	0	0	0	2.13	1.4	1.85	1.06	0.59	0.91	RPM1	XP_015649086.1 PREDICTED: disease resistance protein RPM1-like isoform X2 [Oryza sativa Japonica Group]	Organismal Systems	Environmental adaptation	ko04626//Plant-pathogen interaction	K13457	-	-	-
XLOC_032936	0	0	0	0	0	0	27.35	18.27	20.71	6.14	3.35	6.19	-	BAD05806.1 hypothetical protein [Oryza sativa Japonica Group]	-	-	-	-	-	-	-
XLOC_033409	0.05	0	0	0.02	0.04	0	11.99	10.72	8.19	2.26	0.45	1.31	RPP13	XP_015649276.1 PREDICTED: disease resistance protein RPP13-like [Oryza sativa Japonica Group]	-	-	-	-	-	-	-
XLOC_033530	1.52	1.99	1.73	0.69	0.35	1	0.18	0.02	0.12	0.13	0.08	0.04	-	BAD10626.1 unknown protein [Oryza sativa Japonica Group]	-	-	-	-	-	-	-
XLOC_034582	1.72	8.13	5.7	1.04	1.23	2.26	0	0	0	0	0	0	-	-	-	-	-	-	-	-	-
XLOC_034644	1.01	1.01	0.87	2.38	2.91	2.44	0.62	0.6	0.66	0.74	0.76	0.67	-	XP_015635836.1 PREDICTED: glucose-6-phosphate 1-dehydrogenase, cytoplasmic isoform [Oryza sativa Japonica Group]	Metabolism	Metabolism of other amino acids;Global and Overview;Carbohydrate metabolism	ko01100//Metabolic pathways;ko01110//Biosynthesis of secondary metabolites;ko01130//Biosynthesis of antibiotics;ko01120//Microbial metabolism in diverse environments;ko01200//Carbon metabolism;ko00480//Glutathione metabolism;ko00030//Pentose phosphate pathway	K00036	-	-	-
XLOC_036388	0	0	0	0	0	0	1.57	1.68	1.54	0.29	0.35	0.41	CCR1	XP_015611292.1 PREDICTED: cinnamoyl-CoA reductase 1-like [Oryza sativa Japonica Group]	Metabolism	Global and Overview;Biosynthesis of other secondary metabolites	ko01100//Metabolic pathways;ko01110//Biosynthesis of secondary metabolites;ko00940//Phenylpropanoid biosynthesis	K09753	-	GO:0003824//catalytic activity;GO:0016614//oxidoreductase activity, acting on CH-OH group of donors;GO:0016491//oxidoreductase activity	GO:0008202//steroid metabolic process;GO:0006629//lipid metabolic process;GO:1901360//organic cyclic compound metabolic process;GO:0071704//organic substance metabolic process;GO:0008152//metabolic process;GO:0044710//single-organism metabolic process;GO:0044699//single-organism process;GO:0044238//primary metabolic process
XLOC_036711	0.08	0	0	0.08	0.04	0.16	0.11	0.07	0	0.18	0.51	0.58	-	BAH94563.1 Os09g0412601 [Oryza sativa Japonica Group]	-	-	-	-	-	-	-
XLOC_037232	0	0	0	0	0	0	21.19	12.41	21.32	8.54	9.51	9.19	nep1	XP_015611251.1 PREDICTED: aspartic proteinase nepenthesin-1-like [Oryza sativa Japonica Group]	-	-	-	-	-	-	-
XLOC_037263	0	0	0	0	0	0	4.53	5.28	2.21	10.04	11	11.99	SEN102	XP_015611256.1 PREDICTED: thiol protease SEN102-like [Oryza sativa Japonica Group]	-	-	-	-	-	-	-
