# Supplementary material for: Candidate Gene Analysis for Nitrogen Absorption and Utilization in Japonica Rice at the Seedling Stage Based on a Genome-Wide Association Study
Source: Front Plant Sci. 2021 Jun 4;12:670861. doi: 10.3389/fpls.2021.670861 (PMC8212024; doi:10.3389/fpls.2021.670861)
Supplement: Supplementary Table 3 — Primers for qRT-PCR in this study. [file Table_3.xlsx]

## Sheet: Sheet1
Supplementary Table 3. Sequences of primers used in this study.
Gene name	Forward primer	Reverse prime
Os01g0675800	GACCAAGAGCTCGTCACCAA	TTCGCCGCCCTGAGTATTTT
Os01g0676800	GCGCCAACAACACATGTCTT	CAGACGACGTGAGATGTCCA
Os02g0619600	TACGCCAGGTTCCAAGTCAC	CACCAAGCAAGTTGACAGCC
Os02g0621800	AACTCGTCGGAGGGACACTA	CATCCGCTCCTTCGAGTCTC
Os05g0559350	TTCTCGTGCGGGATCTTCAG	GCCTCCCTGTTCCCTTCTTC
Os05g0560000	CAGCCTGTCGCCGTGAAG	TTAGATCTTGCCGCGTGGG
Os05g0560100	GCTTGATGCGATGCTCCTTG	TGAGCAATGCCGGGAAATCT
Os05g0560500	CGTCCAGGTTGAGTGATCCC	TCGTAGGAGTCATTGCTCGC
Os05g0560750	CCTGGCAAGCTTGACATGTG	CTCCGGCAATAGCAACAAGC
Os05g0562800	AGCAACATTGGCAGAGACGA	GTGTGGTCGGGAAGCTCAC
Os07g0656200	TGAGGAAATTCATAGCAGCACTG	GCCAGCCTAAGTACTGCTCA
Os07g0687900	CTACCTCGACGCCGACATAC	CACCACCTCTTCACCAGCAT
Os11g0134900	GCTCTAAATGGCATGCTGGC	TAGACCAGCACCTGCAACTG
OsActin1	ACCATTGGTGCTGAGCGTTT	CGCAGCTTCCATTCCTATGAA
