# Supplementary material for: Candidate Gene Analysis for Nitrogen Absorption and Utilization in Japonica Rice at the Seedling Stage Based on a Genome-Wide Association Study
Source: Front Plant Sci. 2021 Jun 4;12:670861. doi: 10.3389/fpls.2021.670861 (PMC8212024; doi:10.3389/fpls.2021.670861)
Supplement: Supplementary Table 4 — Phenotypic variation in 267 japonica rice varieties under alkalinity condition. SD, standard deviation, CV, coefficient of variation. [file Table_4.xlsx]

## Sheet: Sheet1
Supplementary Table 4. Phenotypic variation in 267 japonica rice varieties under alkalinity condition. SD, standard deviation, CV, coefficient of variation, H2g, heritability.
Traits	Mean	SD	Range	Skewness	Kurtosis	CV(%)	H2g(%)
LNA	30.23	7.24	15.50 ~ 46.70	0.09	-0.77	23.97	68.3
HNA	55.39	8.4	37.10 ~ 73.80	-0.02	-0.65	15.17	73.4
LNUE	39.83	4.83	30.65 ~ 53.42	0.61	-0.07	12.12	76.5
HNUE	29.41	3.47	22.33 ~ 38.91	0.53	-0.09	11.79	77.2
