# Supplementary material for: Candidate Gene Analysis for Nitrogen Absorption and Utilization in Japonica Rice at the Seedling Stage Based on a Genome-Wide Association Study
Source: Front Plant Sci. 2021 Jun 4;12:670861. doi: 10.3389/fpls.2021.670861 (PMC8212024; doi:10.3389/fpls.2021.670861)
Supplement: Supplementary Table 5 — LNA, HNA, LNUE, and HNUE of nitrogen-inefficient and nitrogen-efficient varieties. [file Table_5.xlsx]

## Sheet: Sheet1
Supplementary Table 5. LNA, HNA, LNUE and HNUE of nitrogen-inefficient and nitrogen-efficient varieties
Nitrogen-efficient	Varieties	LNA (mg plant-)	HNA (mg plant-)	LNUE (g g-)	HNUE (g g-)
Nitrogen-inefficient varieties	20	21.7	44	32.5	25.1
	30	17.2	43.1	32.5	22.3
	35	17.9	38.3	32	25
	36	18.8	42.9	33.8	23.3
	38	19	39.3	35.3	23.8
	156	18.2	38.9	31.7	25.4
Nitrogen-efficient varieties	4	42.6	68.6	45.4	32.6
	45	41.2	64.1	47.7	32.4
	144	39.4	67.1	45.5	38.8
	146	45.5	71.8	50	36.6
	154	38.4	70.1	46.4	35.4
	243	39.4	67.7	42.9	36.6
