# Supplementary material for: Candidate Gene Analysis for Nitrogen Absorption and Utilization in Japonica Rice at the Seedling Stage Based on a Genome-Wide Association Study
Source: Front Plant Sci. 2021 Jun 4;12:670861. doi: 10.3389/fpls.2021.670861 (PMC8212024; doi:10.3389/fpls.2021.670861)
Supplement: Supplementary Table 6 — Annotated genes in the QTLs region. [file Table_6.xlsx]

## Sheet: Sheet1
Supplementary Table 6. Annotated genes in the QTLs region
Gene stable ID	Gene start (bp)	Gene end (bp)	Gene name	GO term accession	GO term name	GO term definition
qLNA1-1
Os01g0546250	20292561	20292886		GO:0006355	regulation of transcription, DNA-templated	Any process that modulates the frequency, rate or extent of cellular DNA-templated transcription.
Os01g0546400	20299783	20302467	FCO6	GO:0022857	transmembrane transporter activity	Enables the transfer of a substance, usually a specific substance or a group of related substances, from one side of a membrane to the other.
Os01g0546500	20312947	20314161		GO:0005739	mitochondrion	A semiautonomous, self replicating organelle that occurs in varying numbers, shapes, and sizes in the cytoplasm of virtually all eukaryotic cells. It is notably the site of tissue respiration.
Os01g0546700	20314316	20316106		GO:0005739	mitochondrion	A semiautonomous, self replicating organelle that occurs in varying numbers, shapes, and sizes in the cytoplasm of virtually all eukaryotic cells. It is notably the site of tissue respiration.
Os01g0546800	20317878	20319355	OsPSE1	GO:0030570	pectate lyase activity	Catalysis of the reaction: a pectate = a pectate + a pectate oligosaccharide with 4-(4-deoxy-alpha-D-galact-4-enuronosyl)-D-galacturonate end. This reaction is the eliminative cleavage of pectate to give oligosaccharides with 4-deoxy-alpha-D-gluc-4-enuronosyl groups at their non-reducing ends.
Os01g0546900	20322698	20326374	JMJ709	GO:0010030	positive regulation of seed germination	Any process that activates or increase the rate of seed germination.
Os01g0547000	20327992	20334833		GO:0043531	ADP binding	Interacting selectively and non-covalently with ADP, adenosine 5'-diphosphate.
Os01g0547133	20338468	20342022
Os01g0547200	20351529	20364373		GO:0045944	positive regulation of transcription by RNA polymerase II	Any process that activates or increases the frequency, rate or extent of transcription from an RNA polymerase II promoter.
Os01g0547500	20380889	20384893
Os01g0547600	20385993	20388511	NRT2.4	GO:0055085	transmembrane transport	The process in which a solute is transported across a lipid bilayer, from one side of a membrane to the other.
Os01g0548000	20407433	20414990	OsSTA16
Os01g0548600	20464727	20466410		GO:0004672	protein kinase activity	Catalysis of the phosphorylation of an amino acid residue in a protein, usually according to the reaction: a protein + ATP = a phosphoprotein + ADP.
Os01g0548750	20468335	20469249		GO:0009506	plasmodesma	A fine cytoplasmic channel, found in all higher plants, that connects the cytoplasm of one cell to that of an adjacent cell.
Os01g0548900	20481037	20481958
Os01g0549100	20487351	20488590
Os01g0549000	20487491	20488635		GO:0052546	cell wall pectin metabolic process	The chemical reactions and pathways involving pectin, a polymer containing a backbone of alpha-1,4-linked D-galacturonic acid residues, as part of the organization and biogenesis of the cell wall.
Os01g0549200	20489205	20501757
qLNA1-2, qHNA1
Os01g0673700	27676501	27681662	OsDof5	GO:0043565	sequence-specific DNA binding	Interacting selectively and non-covalently with DNA of a specific nucleotide composition, e.g. GC-rich DNA binding, or with a specific sequence motif or type of DNA e.g. promotor binding or rDNA binding.
Os01g0673800	27677194	27681560	Os
Os01g0673900	27681801	27682550		GO:0005774	vacuolar membrane	The lipid bilayer surrounding the vacuole and separating its contents from the cytoplasm of the cell.
Os01g0674000	27690597	27691968		GO:0043565	sequence-specific DNA binding	Interacting selectively and non-covalently with DNA of a specific nucleotide composition, e.g. GC-rich DNA binding, or with a specific sequence motif or type of DNA e.g. promotor binding or rDNA binding.
Os01g0674100	27692921	27702331		GO:0005524	ATP binding	Interacting selectively and non-covalently with ATP, adenosine 5'-triphosphate, a universally important coenzyme and enzyme regulator.
Os01g0674125	27693152	27695915
Os01g0674150	27704013	27705072
Os01g0674400	27714540	27715226
Os01g0674450	27714617	27715319
Os01g0674500	27716240	27721217	OsTLP9	GO:0035091	phosphatidylinositol binding	Interacting selectively and non-covalently with any inositol-containing glycerophospholipid, i.e. phosphatidylinositol (PtdIns) and its phosphorylated derivatives.
Os01g0674700	27725579	27731480		GO:0010239	chloroplast mRNA processing	Steps involved in processing precursor RNAs arising from transcription of operons in the chloroplast genome into mature mRNAs.
Os01g0674800	27737142	27739719		GO:0004672	protein kinase activity	Catalysis of the phosphorylation of an amino acid residue in a protein, usually according to the reaction: a protein + ATP = a phosphoprotein + ADP.
Os01g0675000	27742228	27745141		GO:0005089	Rho guanyl-nucleotide exchange factor activity	Stimulates the exchange of guanyl nucleotides associated with a GTPase of the Rho family. Under normal cellular physiological conditions, the concentration of GTP is higher than that of GDP, favoring the replacement of GDP by GTP in association with the GTPase.
Os01g0675100	27745830	27747887	OsPrxII	GO:0042744	hydrogen peroxide catabolic process	The chemical reactions and pathways resulting in the breakdown of hydrogen peroxide (H2O2).
Os01g0675400	27754650	27755765
Os01g0675500	27757765	27761694	OsIRX9L	GO:0015018	galactosylgalactosylxylosylprotein 3-beta-glucuronosyltransferase activity	Catalysis of the reaction: UDP-glucuronate + 3-beta-D-galactosyl-4-beta-D-galactosyl-O-beta-D-xylosylprotein = UDP + 3-beta-D-glucuronosyl-3-beta-D-galactosyl-4-beta-D-galactosyl-O-beta-D-xylosylprotein.
Os01g0675700	27777432	27780995	OsIAA5	GO:0006355	regulation of transcription, DNA-templated	Any process that modulates the frequency, rate or extent of cellular DNA-templated transcription.
Os01g0675800	27780948	27782265	ONAC014	GO:0006355	regulation of transcription, DNA-templated	Any process that modulates the frequency, rate or extent of cellular DNA-templated transcription.
Os01g0675933	27781759	27786211
Os01g0676200	27801413	27802410
Os01g0676800	27826973	27828096
Os01g0676900	27833978	27835938	OsSPEAR3	GO:0003700	DNA-binding transcription factor activity	A protein or a member of a complex that interacts selectively and non-covalently with a specific DNA sequence (sometimes referred to as a motif) within the regulatory region of a gene to modulate transcription. Regulatory regions include promoters (proximal and distal) and enhancers. Genes are transcriptional units, and include bacterial operons.
Os01g0677000	27840205	27842391	OsSTA27
Os01g0677100	27843400	27844850
Os01g0677400	27854298	27854925
Os01g0677500	27860530	27862131	OsUBC39	GO:0061631	ubiquitin conjugating enzyme activity	Isoenergetic transfer of ubiquitin from one protein to another via the reaction X-ubiquitin + Y -> Y-ubiquitin + X, where both the X-ubiquitin and Y-ubiquitin linkages are thioester bonds between the C-terminal glycine of ubiquitin and a sulfhydryl side group of a cysteine residue.
Os01g0677900	27868771	27871845		GO:0016021	integral component of membrane	The component of a membrane consisting of the gene products and protein complexes having at least some part of their peptide sequence embedded in the hydrophobic region of the membrane.
Os01g0678000	27875639	27878341		GO:0016021	integral component of membrane	The component of a membrane consisting of the gene products and protein complexes having at least some part of their peptide sequence embedded in the hydrophobic region of the membrane.
qLNA11
Os11g0134232	1603702	1604322	OsCIPK33
Os11g0134300	1605182	1609130	OsCIPK33	GO:0005524	ATP binding	Interacting selectively and non-covalently with ATP, adenosine 5'-triphosphate, a universally important coenzyme and enzyme regulator.
Os11g0134400	1609280	1610131	OsCML2	GO:0019722	calcium-mediated signaling	Any intracellular signal transduction in which the signal is passed on within the cell via calcium ions.
Os11g0134500	1610977	1615242	OsWD40-182	GO:0005634	nucleus	A membrane-bounded organelle of eukaryotic cells in which chromosomes are housed and replicated. In most cells, the nucleus contains all of the cell's chromosomes except the organellar chromosomes, and is the site of RNA synthesis and processing. In some species, or in specialized cell types, RNA metabolism or DNA replication may be absent.
Os11g0134600	1615784	1617060
Os11g0134700	1616990	1618300	OsMC7	GO:0008234	cysteine-type peptidase activity	Catalysis of the hydrolysis of peptide bonds in a polypeptide chain by a mechanism in which the sulfhydryl group of a cysteine residue at the active center acts as a nucleophile.
Os11g0134900	1618494	1623978	OsTOM1	GO:0055085	transmembrane transport	The process in which a solute is transported across a lipid bilayer, from one side of a membrane to the other.
Os11g0134950	1618885	1623931
Os11g0135000	1626486	1631411	OsZIFL5	GO:0055085	transmembrane transport	The process in which a solute is transported across a lipid bilayer, from one side of a membrane to the other.
Os11g0135150	1626714	1631237
Os11g0135300	1641003	1646052	OsZIFL6	GO:0022857	transmembrane transporter activity	Enables the transfer of a substance, usually a specific substance or a group of related substances, from one side of a membrane to the other.
Os11g0135350	1641654	1646003
Os11g0135400	1646439	1648943	ARP	GO:0022625	cytosolic large ribosomal subunit	The large subunit of a ribosome located in the cytosol.
Os11g0135900	1657867	1665113	OsZIFL7	GO:0055085	transmembrane transport	The process in which a solute is transported across a lipid bilayer, from one side of a membrane to the other.
Os11g0136101	1658278	1662670
Os11g0136300	1678748	1679455		GO:0022857	transmembrane transporter activity	Enables the transfer of a substance, usually a specific substance or a group of related substances, from one side of a membrane to the other.
Os11g0136400	1681204	1686789	OsZIFL8	GO:0055085	transmembrane transport	The process in which a solute is transported across a lipid bilayer, from one side of a membrane to the other.
Os11g0136450	1682297	1689462
Os11g0136500	1690003	1691592		GO:0008897	holo-[acyl-carrier-protein] synthase activity	Catalysis of the reaction: CoA + substrate-serine = adenosine 3',5'-bisphosphate + substrate-serine-4'-phosphopantetheine. The transfer of the 4'-phosphopantetheine (Ppant) co-factor from coenzyme A to the hydroxyl side chain of the serine residue of acyl- or peptidyl-carrier protein (ACP or PCP) to convert them from the apo to the holo form.
Os11g0136600	1691861	1694288	OsCDPK25	GO:0005516	calmodulin binding	Interacting selectively and non-covalently with calmodulin, a calcium-binding protein with many roles, both in the calcium-bound and calcium-free states.
Os11g0136701	1694469	1696098
Os11g0136800	1696486	1699220	OsPP118	GO:0004725	protein tyrosine phosphatase activity	Catalysis of the reaction: protein tyrosine phosphate + H2O = protein tyrosine + phosphate.
Os11g0137000	1702228	1705477	PIN1B	GO:0055085	transmembrane transport	The process in which a solute is transported across a lipid bilayer, from one side of a membrane to the other.
Os11g0137050	1702964	1705267
Os11g0137100	1707728	1712884		GO:0032040	small-subunit processome	A large ribonucleoprotein complex that is an early preribosomal complex. In S. cerevisiae, it has a size of 80S and consists of the 35S pre-rRNA, early-associating ribosomal proteins most of which are part of the small ribosomal subunit, the U3 snoRNA and associated proteins.
Os11g0137150	1708491	1710720
Os11g0137200	1714986	1718589		GO:0004419	hydroxymethylglutaryl-CoA lyase activity	Catalysis of the reaction: (S)-3-hydroxy-3-methylglutaryl-CoA = acetoacetate + acetyl-CoA.
Os11g0137250	1718538	1718848
Os11g0137300	1723822	1735147		GO:0043248	proteasome assembly	The aggregation, arrangement and bonding together of a mature, active proteasome complex.
Os11g0137400	1735473	1741667		GO:0005673	transcription factor TFIIE complex	A transcription factor which in humans consists of a complex of two alpha and two beta chains. Recruits TFIIH to the initiation complex and helps activate both RNA polymerase II and TFIIH.
Os11g0137500	1744099	1748824		GO:0006367	transcription initiation from RNA polymerase II promoter	Any process involved in the assembly of the RNA polymerase II preinitiation complex (PIC) at an RNA polymerase II promoter region of a DNA template, resulting in the subsequent synthesis of RNA from that promoter. The initiation phase includes PIC assembly and the formation of the first few bonds in the RNA chain, including abortive initiation, which occurs when the first few nucleotides are repe…
Os11g0138300	1775407	1777333
Os11g0138350	1777330	1778832
Os11g0138400	1781776	1786597		GO:0016311	dephosphorylation	The process of removing one or more phosphoric (ester or anhydride) residues from a molecule.
Os11g0138600	1798930	1800298		GO:0016311	dephosphorylation	The process of removing one or more phosphoric (ester or anhydride) residues from a molecule.
qHNA2
Os02g0618700	24595175	24596966		GO:0016021	integral component of membrane	The component of a membrane consisting of the gene products and protein complexes having at least some part of their peptide sequence embedded in the hydrophobic region of the membrane.
Os02g0619600	24645508	24650999	OsRFPH2-15
Os02g0619801	24647331	24652347
Os02g0620000	24665979	24666819
Os02g0620100	24667251	24670792		GO:0000070	mitotic sister chromatid segregation	The cell cycle process in which replicated homologous chromosomes are organized and then physically separated and apportioned to two sets during the mitotic cell cycle. Each replicated chromosome, composed of two sister chromatids, aligns at the cell equator, paired with its homologous partner. One homolog of each morphologic type goes into each of the resulting chromosome sets.
Os02g0620200	24671261	24671782
Os02g0620400	24676466	24677324
Os02g0620500	24683709	24685205	OsAMT1	GO:0008519	ammonium transmembrane transporter activity	Enables the transfer of ammonium from one side of a membrane to the other. Ammonium is the cation NH4+ which is formed from N2 by root-nodule bacteria in leguminous plants and is an excretory product in ammonotelic animals.
Os02g0620533	24683711	24685162
Os02g0620566	24690869	24692425
Os02g0620600	24690884	24692736	AMT1	GO:0008519	ammonium transmembrane transporter activity	Enables the transfer of ammonium from one side of a membrane to the other. Ammonium is the cation NH4+ which is formed from N2 by root-nodule bacteria in leguminous plants and is an excretory product in ammonotelic animals.
Os02g0620800	24695219	24698501
Os02g0621100	24708074	24717284	OsSET10	GO:0005694	chromosome	A structure composed of a very long molecule of DNA and associated proteins (e.g. histones) that carries hereditary information.
Os02g0621300	24718047	24724116	OsCER1	GO:0005789	endoplasmic reticulum membrane	The lipid bilayer surrounding the endoplasmic reticulum.
Os02g0621350	24718810	24719020
Os02g0621400	24724834	24725483
Os02g0621500	24728393	24733113		GO:0043161	proteasome-mediated ubiquitin-dependent protein catabolic process	The chemical reactions and pathways resulting in the breakdown of a protein or peptide by hydrolysis of its peptide bonds, initiated by the covalent attachment of ubiquitin, and mediated by the proteasome.
Os02g0621600	24736978	24739291
Os02g0621700	24741811	24747949		GO:0006099	tricarboxylic acid cycle	A nearly universal metabolic pathway in which the acetyl group of acetyl coenzyme A is effectively oxidized to two CO2 and four pairs of electrons are transferred to coenzymes. The acetyl group combines with oxaloacetate to form citrate, which undergoes successive transformations to isocitrate, 2-oxoglutarate, succinyl-CoA, succinate, fumarate, malate, and oxaloacetate again, thus completing the …
Os02g0621800	24749451	24754760	HWH1	GO:0016614	oxidoreductase activity, acting on CH-OH group of donors	Catalysis of an oxidation-reduction (redox) reaction in which a CH-OH group act as a hydrogen or electron donor and reduces a hydrogen or electron acceptor.
Os02g0621850	24753916	24754907
Os02g0622100	24766809	24772750	HBD2	GO:0006897	endocytosis	A vesicle-mediated transport process in which cells take up external materials or membrane constituents by the invagination of a small region of the plasma membrane to form a new membrane-bounded vesicle.
Os02g0622150	24768804	24771258
Os02g0622200	24773729	24775040		GO:0017176	phosphatidylinositol N-acetylglucosaminyltransferase activity	Catalysis of the reaction: UDP-N-acetyl-D-glucosamine + phosphatidylinositol = UDP + N-acetyl-D-glucosaminylphosphatidylinositol.
Os02g0622300	24777909	24779595	OsRPL14	GO:0042273	ribosomal large subunit biogenesis	A cellular process that results in the biosynthesis of constituent macromolecules, assembly, and arrangement of constituent parts of a large ribosomal subunit; includes transport to the sites of protein synthesis.
Os02g0622350	24777991	24779399		GO:0016021	integral component of membrane	The component of a membrane consisting of the gene products and protein complexes having at least some part of their peptide sequence embedded in the hydrophobic region of the membrane.
Os02g0622400	24779930	24782717		GO:0120013	lipid transfer activity	Removes a lipid from a membrane or a monolayer lipid particle, transports it through the aqueous phase while protected in a hydrophobic pocket, and brings it to an acceptor membrane or lipid particle.
Os02g0622500	24783201	24786542		GO:0003729	mRNA binding	Interacting selectively and non-covalently with messenger RNA (mRNA), an intermediate molecule between DNA and protein. mRNA includes UTR and coding sequences, but does not contain introns.
qHNA10
Os10g0389800	12923153	12928312		GO:0006468	protein phosphorylation	The process of introducing a phosphate group on to a protein.
Os10g0389900	12923213	12928284
Os10g0390000	12937984	12939127
Os10g0390100	12940631	12946820
Os10g0390500	12968039	12974099	ALAAT	GO:0009058	biosynthetic process	The chemical reactions and pathways resulting in the formation of substances; typically the energy-requiring part of metabolism in which simpler substances are transformed into more complex ones.
Os10g0390550	12969694	12970543
Os10g0390600	12977443	12982476	OsAlaAT4	GO:0009058	biosynthetic process	The chemical reactions and pathways resulting in the formation of substances; typically the energy-requiring part of metabolism in which simpler substances are transformed into more complex ones.
Os10g0390701	12983013	12983507
Os10g0390800	12992051	12993413	OsERF#059	GO:0003677	DNA binding	Any molecular function by which a gene product interacts selectively and non-covalently with DNA (deoxyribonucleic acid).
Os10g0390900	12995068	13001222		GO:0036092	phosphatidylinositol-3-phosphate biosynthetic process	The chemical reactions and pathways resulting in the formation of phosphatidylinositol-3-phosphate, a phosphatidylinositol monophosphate carrying the phosphate group at the 3-position.
Os10g0391100	13012034	13014114
Os10g0391200	13016331	13017947	OsFbox550	GO:0005515	protein binding	Interacting selectively and non-covalently with any protein or protein complex (a complex of two or more proteins that may include other nonprotein molecules).
Os10g0391300	13018805	13023203	OsC3H62
Os10g0391400	13031180	13032006	OsJAZ	GO:0009611	response to wounding	Any process that results in a change in state or activity of a cell or an organism (in terms of movement, secretion, enzyme production, gene expression, etc.) as a result of a stimulus indicating damage to the organism.
Os10g0391500	13036738	13040650
Os10g0391801	13042892	13043581	OsJAZ	GO:0016021	integral component of membrane	The component of a membrane consisting of the gene products and protein complexes having at least some part of their peptide sequence embedded in the hydrophobic region of the membrane.
Os10g0392400	13069770	13070894	OsTIFY11d	GO:0009611	response to wounding	Any process that results in a change in state or activity of a cell or an organism (in terms of movement, secretion, enzyme production, gene expression, etc.) as a result of a stimulus indicating damage to the organism.
Os10g0392500	13080825	13084158
Os10g0392600	13088845	13091075	OsSPX3	GO:0005634	nucleus	A membrane-bounded organelle of eukaryotic cells in which chromosomes are housed and replicated. In most cells, the nucleus contains all of the cell's chromosomes except the organellar chromosomes, and is the site of RNA synthesis and processing. In some species, or in specialized cell types, RNA metabolism or DNA replication may be absent.
Os10g0392650	13088941	13090873
Os10g0392700	13091133	13096752
Os10g0392800	13104770	13105796
Os10g0392900	13107087	13108437		GO:0016788	hydrolase activity, acting on ester bonds	Catalysis of the hydrolysis of any ester bond.
Os10g0393100	13112738	13115214		GO:0008233	peptidase activity	Catalysis of the hydrolysis of a peptide bond. A peptide bond is a covalent bond formed when the carbon atom from the carboxyl group of one amino acid shares electrons with the nitrogen atom from the amino group of a second amino acid.
qLNUE1
Os01g0673300	27656267	27657910	Os_F0653	GO:0005515	protein binding	Interacting selectively and non-covalently with any protein or protein complex (a complex of two or more proteins that may include other nonprotein molecules).
Os01g0673400	27658843	27659146		GO:0045168	cell-cell signaling involved in cell fate commitment	Signaling at long or short range between cells that results in the commitment of a cell to a certain fate.
Os01g0673500	27660018	27666746		GO:0005524	ATP binding	Interacting selectively and non-covalently with ATP, adenosine 5'-triphosphate, a universally important coenzyme and enzyme regulator.
Os01g0673600	27668585	27671611	OsUBC13	GO:0005524	ATP binding	Interacting selectively and non-covalently with ATP, adenosine 5'-triphosphate, a universally important coenzyme and enzyme regulator.
Os01g0673650	27668621	27669424
Os01g0673700	27676501	27681662	OsDof5	GO:0043565	sequence-specific DNA binding	Interacting selectively and non-covalently with DNA of a specific nucleotide composition, e.g. GC-rich DNA binding, or with a specific sequence motif or type of DNA e.g. promotor binding or rDNA binding.
Os01g0673800	27677194	27681560	Os
Os01g0673900	27681801	27682550		GO:0005774	vacuolar membrane	The lipid bilayer surrounding the vacuole and separating its contents from the cytoplasm of the cell.
Os01g0674000	27690597	27691968		GO:0043565	sequence-specific DNA binding	Interacting selectively and non-covalently with DNA of a specific nucleotide composition, e.g. GC-rich DNA binding, or with a specific sequence motif or type of DNA e.g. promotor binding or rDNA binding.
Os01g0674100	27692921	27702331		GO:0005524	ATP binding	Interacting selectively and non-covalently with ATP, adenosine 5'-triphosphate, a universally important coenzyme and enzyme regulator.
Os01g0674125	27693152	27695915
Os01g0674150	27704013	27705072
Os01g0674400	27714540	27715226
Os01g0674450	27714617	27715319
Os01g0674500	27716240	27721217	OsTLP9	GO:0035091	phosphatidylinositol binding	Interacting selectively and non-covalently with any inositol-containing glycerophospholipid, i.e. phosphatidylinositol (PtdIns) and its phosphorylated derivatives.
Os01g0674700	27725579	27731480		GO:0010239	chloroplast mRNA processing	Steps involved in processing precursor RNAs arising from transcription of operons in the chloroplast genome into mature mRNAs.
Os01g0674800	27737142	27739719		GO:0004672	protein kinase activity	Catalysis of the phosphorylation of an amino acid residue in a protein, usually according to the reaction: a protein + ATP = a phosphoprotein + ADP.
Os01g0675000	27742228	27745141		GO:0005089	Rho guanyl-nucleotide exchange factor activity	Stimulates the exchange of guanyl nucleotides associated with a GTPase of the Rho family. Under normal cellular physiological conditions, the concentration of GTP is higher than that of GDP, favoring the replacement of GDP by GTP in association with the GTPase.
Os01g0675100	27745830	27747887	OsPrxII	GO:0042744	hydrogen peroxide catabolic process	The chemical reactions and pathways resulting in the breakdown of hydrogen peroxide (H2O2).
ENSRNA049451059	27749216	27749297	tRNA-Ser
Os01g0675400	27754650	27755765
Os01g0675500	27757765	27761694	OsIRX9L	GO:0015018	galactosylgalactosylxylosylprotein 3-beta-glucuronosyltransferase activity	Catalysis of the reaction: UDP-glucuronate + 3-beta-D-galactosyl-4-beta-D-galactosyl-O-beta-D-xylosylprotein = UDP + 3-beta-D-glucuronosyl-3-beta-D-galactosyl-4-beta-D-galactosyl-O-beta-D-xylosylprotein.
Os01g0675700	27777432	27780995	OsIAA5	GO:0006355	regulation of transcription, DNA-templated	Any process that modulates the frequency, rate or extent of cellular DNA-templated transcription.
Os01g0675800	27780948	27782265	ONAC014	GO:0006355	regulation of transcription, DNA-templated	Any process that modulates the frequency, rate or extent of cellular DNA-templated transcription.
Os01g0675933	27781759	27786211
Os01g0676200	27801413	27802410
Os01g0676800	27826973	27828096
Os01g0676900	27833978	27835938	OsSPEAR3	GO:0003700	DNA-binding transcription factor activity	A protein or a member of a complex that interacts selectively and non-covalently with a specific DNA sequence (sometimes referred to as a motif) within the regulatory region of a gene to modulate transcription. Regulatory regions include promoters (proximal and distal) and enhancers. Genes are transcriptional units, and include bacterial operons.
Os01g0677000	27840205	27842391	OsSTA27
Os01g0677100	27843400	27844850
qLNUE5
Os05g0559400	27846193	27850391	OsIAA19	GO:0006355	regulation of transcription, DNA-templated	Any process that modulates the frequency, rate or extent of cellular DNA-templated transcription.
Os05g0559600	27860628	27865020	OsGT43E	GO:0015018	galactosylgalactosylxylosylprotein 3-beta-glucuronosyltransferase activity	Catalysis of the reaction: UDP-glucuronate + 3-beta-D-galactosyl-4-beta-D-galactosyl-O-beta-D-xylosylprotein = UDP + 3-beta-D-glucuronosyl-3-beta-D-galactosyl-4-beta-D-galactosyl-O-beta-D-xylosylprotein.
Os05g0559800	27867716	27868234	OsEnS-80	GO:0016021	integral component of membrane	The component of a membrane consisting of the gene products and protein complexes having at least some part of their peptide sequence embedded in the hydrophobic region of the membrane.
Os05g0559900	27868472	27877526	SIP25	GO:0005794	Golgi apparatus	A compound membranous cytoplasmic organelle of eukaryotic cells, consisting of flattened, ribosome-free vesicles arranged in a more or less regular stack. The Golgi apparatus differs from the endoplasmic reticulum in often having slightly thicker membranes, appearing in sections as a characteristic shallow semicircle so that the convex side (cis or entry face) abuts the endoplasmic reticulum, sec…
Os05g0560000	27878662	27879543	PSAH	GO:0009538	photosystem I reaction center	A photochemical system containing P700, the chlorophyll a dimer that functions as a primary electron donor. Functioning as a light-dependent plastocyanin-ferredoxin oxidoreductase, it transfers electrons from plastocyanin to ferredoxin.
Os05g0560100	27880066	27882840	Os	GO:0005089	Rho guanyl-nucleotide exchange factor activity	Stimulates the exchange of guanyl nucleotides associated with a GTPase of the Rho family. Under normal cellular physiological conditions, the concentration of GTP is higher than that of GDP, favoring the replacement of GDP by GTP in association with the GTPase.
Os05g0560200	27883739	27884410	OsDOG1L-3	GO:0043565	sequence-specific DNA binding	Interacting selectively and non-covalently with DNA of a specific nucleotide composition, e.g. GC-rich DNA binding, or with a specific sequence motif or type of DNA e.g. promotor binding or rDNA binding.
Os05g0560300	27886611	27889407		GO:0004672	protein kinase activity	Catalysis of the phosphorylation of an amino acid residue in a protein, usually according to the reaction: a protein + ATP = a phosphoprotein + ADP.
Os05g0560400	27892619	27895727	OsTLP11	GO:0035091	phosphatidylinositol binding	Interacting selectively and non-covalently with any inositol-containing glycerophospholipid, i.e. phosphatidylinositol (PtdIns) and its phosphorylated derivatives.
Os05g0560500	27896047	27896647
Os05g0560600	27899055	27902494		GO:0043565	sequence-specific DNA binding	Interacting selectively and non-covalently with DNA of a specific nucleotide composition, e.g. GC-rich DNA binding, or with a specific sequence motif or type of DNA e.g. promotor binding or rDNA binding.
Os05g0560750	27899898	27900667
Os05g0560900	27910754	27912924	OsGA2ox8	GO:0046872	metal ion binding	Interacting selectively and non-covalently with any metal ion.
Os05g0561000	27912018	27912782
Os05g0561400	27935448	27935675
Os05g0561500	27936171	27939342		GO:0008690	3-deoxy-manno-octulosonate cytidylyltransferase activity	Catalysis of the reaction: CTP + 3-deoxy-D-manno-octulosonate = diphosphate + CMP-3-deoxy-D-manno-octulosonate.
Os05g0561600	27944014	27947970
Os05g0561700	27949348	27949570
Os05g0561800	27950781	27955317		GO:0016021	integral component of membrane	The component of a membrane consisting of the gene products and protein complexes having at least some part of their peptide sequence embedded in the hydrophobic region of the membrane.
Os05g0561900	27956108	27956530
Os05g0562000	27958358	27960858
Os05g0562200	27967637	27970823	OsDi19-1
Os05g0562300	27972462	27974607	OsDjB7	GO:0051082	unfolded protein binding	Interacting selectively and non-covalently with an unfolded protein.
Os05g0562350	27973664	27974717
Os05g0562400	27975677	27983968
Os05g0562800	27989751	27990665		GO:0010256	endomembrane system organization	A process that is carried out at the cellular level which results in the assembly, arrangement of constituent parts, or disassembly of the endomembrane system.
Os05g0563000	28003165	28004999	OsSND2	GO:0043565	sequence-specific DNA binding	Interacting selectively and non-covalently with DNA of a specific nucleotide composition, e.g. GC-rich DNA binding, or with a specific sequence motif or type of DNA e.g. promotor binding or rDNA binding.
Os05g0563050	28005260	28007054		GO:0005525	GTP binding	Interacting selectively and non-covalently with GTP, guanosine triphosphate.
Os05g0563100	28009513	28010606		GO:0005525	GTP binding	Interacting selectively and non-covalently with GTP, guanosine triphosphate.
ENSRNA049475619	28013280	28013344	MIR2907
Os05g0563300	28024635	28025384
Os05g0563400	28034380	28039748	OsARF15	GO:0006355	regulation of transcription, DNA-templated	Any process that modulates the frequency, rate or extent of cellular DNA-templated transcription.
Os05g0563500	28040221	28042695		GO:0030915	Smc5-Smc6 complex	A conserved complex that contains a heterodimer of SMC proteins (Smc5p and Smc6p, or homologs thereof) and several other proteins, and is involved in DNA repair and maintaining cell cycle arrest following DNA damage. In S. cerevisiae, this is an octameric complex called Mms21-Smc5-Smc6 complex, with at least five of its subunits conserved in fission yeast and humans.
Os05g0563550	28047385	28048140	OsFLA18	GO:0009834	plant-type secondary cell wall biogenesis	A cellular process that results in the biosynthesis of constituent macromolecules, assembly, and arrangement of constituent parts of inextensible cellulose- and pectin-containing cell walls that are formed between the plasma membrane and primary cell wall after cell expansion is complete. An example of this is found in Arabidopsis thaliana.
qLNUE7
ENSRNA049467463	29112832	29113028	U2
ENSRNA049449709	29212999	29213071	tRNA-Ala
Os07g0686600	29171078	29172225	OsVQ30	GO:0005516	calmodulin binding	Interacting selectively and non-covalently with calmodulin, a calcium-binding protein with many roles, both in the calcium-bound and calcium-free states.
Os07g0688000	29225285	29228501	OsNRT3.2	GO:0046872	metal ion binding	Interacting selectively and non-covalently with any metal ion.
Os07g0685900	29130273	29132873	OsSub54	GO:0008233	peptidase activity	Catalysis of the hydrolysis of a peptide bond. A peptide bond is a covalent bond formed when the carbon atom from the carboxyl group of one amino acid shares electrons with the nitrogen atom from the amino group of a second amino acid.
Os07g0687300	29201996	29204556		GO:0005515	protein binding	Interacting selectively and non-covalently with any protein or protein complex (a complex of two or more proteins that may include other nonprotein molecules).
Os07g0687000	29191197	29194187	CIPK03	GO:0035556	intracellular signal transduction	The process in which a signal is passed on to downstream components within the cell, which become activated themselves to further propagate the signal and finally trigger a change in the function or state of the cell.
Os07g0687700	29213488	29217245	OsbZIP63	GO:0043565	sequence-specific DNA binding	Interacting selectively and non-covalently with DNA of a specific nucleotide composition, e.g. GC-rich DNA binding, or with a specific sequence motif or type of DNA e.g. promotor binding or rDNA binding.
Os07g0685400	29096713	29099758		GO:0017056	structural constituent of nuclear pore	The action of a molecule that contributes to the structural integrity of the nuclear pore complex, a protein-lined channel in the nuclear envelope that allows the transfer of macromolecules.
Os07g0686700	29173992	29178326		GO:0006890	retrograde vesicle-mediated transport, Golgi to endoplasmic reticulum	The directed movement of substances from the Golgi back to the endoplasmic reticulum, mediated by vesicles bearing specific protein coats such as COPI or COG.
Os07g0685650	29113592	29114120
Os07g0687200	29197781	29200317	OsCam1-2	GO:0019722	calcium-mediated signaling	Any intracellular signal transduction in which the signal is passed on within the cell via calcium ions.
Os07g0686100	29144895	29147037	OsbZIP62	GO:0005634	nucleus	A membrane-bounded organelle of eukaryotic cells in which chromosomes are housed and replicated. In most cells, the nucleus contains all of the cell's chromosomes except the organellar chromosomes, and is the site of RNA synthesis and processing. In some species, or in specialized cell types, RNA metabolism or DNA replication may be absent.
Os07g0687100	29195074	29197462
Os07g0685600	29112296	29115391
Os07g0685800	29121890	29124939		GO:0055114	oxidation-reduction process	A metabolic process that results in the removal or addition of one or more electrons to or from a substance, with or without the concomitant removal or addition of a proton or protons.
Os07g0686366	29153454	29153812
Os07g0685500	29109903	29111790
Os07g0685300	29092003	29094140		GO:0003677	DNA binding	Any molecular function by which a gene product interacts selectively and non-covalently with DNA (deoxyribonucleic acid).
Os07g0687900	29220339	29221843	wsi76	GO:0006012	galactose metabolic process	The chemical reactions and pathways involving galactose, the aldohexose galacto-hexose. D-galactose is widely distributed in combined form in plants, animals and microorganisms as a constituent of oligo- and polysaccharides; it also occurs in galactolipids and as its glucoside in lactose and melibiose.
Os07g0686950	29187826	29188369
Os07g0686825	29180821	29181216
Os07g0684850	29058219	29063467
Os07g0688200	29242089	29243584	R2R3-MYB	GO:0043565	sequence-specific DNA binding	Interacting selectively and non-covalently with DNA of a specific nucleotide composition, e.g. GC-rich DNA binding, or with a specific sequence motif or type of DNA e.g. promotor binding or rDNA binding.
Os07g0685000	29077209	29081176	OsCDF3	GO:0043565	sequence-specific DNA binding	Interacting selectively and non-covalently with DNA of a specific nucleotide composition, e.g. GC-rich DNA binding, or with a specific sequence motif or type of DNA e.g. promotor binding or rDNA binding.
Os07g0685700	29116058	29118472	EIL2	GO:0043565	sequence-specific DNA binding	Interacting selectively and non-covalently with DNA of a specific nucleotide composition, e.g. GC-rich DNA binding, or with a specific sequence motif or type of DNA e.g. promotor binding or rDNA binding.
Os07g0688100	29228000	29232760		GO:0005774	vacuolar membrane	The lipid bilayer surrounding the vacuole and separating its contents from the cytoplasm of the cell.
Os07g0686500	29162416	29166574		GO:0071249	cellular response to nitrate	Any process that results in a change in state or activity of a cell (in terms of movement, secretion, enzyme production, gene expression, etc.) as a result of a nitrate stimulus.
Os07g0686300	29152545	29153434		GO:0061630	ubiquitin protein ligase activity	Catalysis of the transfer of ubiquitin to a substrate protein via the reaction X-ubiquitin + S -> X + S-ubiquitin, where X is either an E2 or E3 enzyme, the X-ubiquitin linkage is a thioester bond, and the S-ubiquitin linkage is an amide bond: an isopeptide bond between the C-terminal glycine of ubiquitin and the epsilon-amino group of lysine residues in the substrate or, in the linear extension …
Os07g0684900	29073043	29075550	WOX11	GO:0010311	lateral root formation	The process that gives rise to a lateral root. This process pertains to the initial formation of a structure from unspecified parts. A lateral root primordium represents an organized group of cells derived from the root pericycle that will differentiate into a new root, as opposed to the initiation of the main root from the embryo proper.
Os07g0686400	29155932	29158729
Os07g0686900	29183671	29188455	OsARAF1	GO:0046556	alpha-L-arabinofuranosidase activity	Catalysis of the hydrolysis of terminal non-reducing alpha-L-arabinofuranoside residues in alpha-L-arabinosides.
Os07g0687500	29209556	29212668	OsStr16	GO:0003755	peptidyl-prolyl cis-trans isomerase activity	Catalysis of the reaction: peptidyl-proline (omega=180) = peptidyl-proline (omega=0).
Os07g0686800	29179661	29181491	OsRLCK241	GO:0004672	protein kinase activity	Catalysis of the phosphorylation of an amino acid residue in a protein, usually according to the reaction: a protein + ATP = a phosphoprotein + ADP.
Os07g0687400	29206934	29207571	OsVQ31	GO:0051091	positive regulation of DNA-binding transcription factor activity	Any process that activates or increases the frequency, rate or extent of activity of a transcription factor, any factor involved in the initiation or regulation of transcription.
qHNUE3
Os03g0578900	21212377	21214189	OsGAMYBL2	GO:0043565	sequence-specific DNA binding	Interacting selectively and non-covalently with DNA of a specific nucleotide composition, e.g. GC-rich DNA binding, or with a specific sequence motif or type of DNA e.g. promotor binding or rDNA binding.
Os03g0579000	21224305	21225936		GO:0004222	metalloendopeptidase activity	Catalysis of the hydrolysis of internal, alpha-peptide bonds in a polypeptide chain by a mechanism in which water acts as a nucleophile, one or two metal ions hold the water molecule in place, and charged amino acid side chains are ligands for the metal ions.
Os03g0579200	21229366	21237842		GO:0043531	ADP binding	Interacting selectively and non-covalently with ADP, adenosine 5'-diphosphate.
Os03g0579300	21238864	21240807		GO:0022625	cytosolic large ribosomal subunit	The large subunit of a ribosome located in the cytosol.
Os03g0579550	21239316	21240824
Os03g0579800	21267989	21273094
Os03g0579900	21271431	21272411
Os03g0580200	21275422	21276198
Os03g0580800	21306705	21313520	OsGELP51	GO:0016788	hydrolase activity, acting on ester bonds	Catalysis of the hydrolysis of any ester bond.
Os03g0581100	21334814	21337846	OS-CAD	GO:0006355	regulation of transcription, DNA-templated	Any process that modulates the frequency, rate or extent of cellular DNA-templated transcription.
Os03g0581200	21338354	21340313
Os03g0581400	21353518	21356813	OsGELP52
Os03g0581600	21363967	21368868		GO:0050897	cobalt ion binding	Interacting selectively and non-covalently with a cobalt (Co) ion.
Os03g0581650	21371185	21375263
Os03g0581701	21375539	21375773
Os03g0581800	21378149	21382083		GO:0016021	integral component of membrane	The component of a membrane consisting of the gene products and protein complexes having at least some part of their peptide sequence embedded in the hydrophobic region of the membrane.
Os03g0582000	21392897	21394893		GO:0005542	folic acid binding	Interacting selectively and non-covalently with folic acid, pteroylglutamic acid. Folic acid is widely distributed as a member of the vitamin B complex and is essential for the synthesis of purine and pyrimidines.
qHNUE5
Os05g0557800	27756096	27759127		GO:0043565	sequence-specific DNA binding	Interacting selectively and non-covalently with DNA of a specific nucleotide composition, e.g. GC-rich DNA binding, or with a specific sequence motif or type of DNA e.g. promotor binding or rDNA binding.
Os05g0557900	27759551	27763406	OsEnS-79
Os05g0557950	27759724	27760670
Os05g0558000	27764857	27766656		GO:0003723	RNA binding	Interacting selectively and non-covalently with an RNA molecule or a portion thereof.
Os05g0558051	27767491	27768992
Os05g0558101	27775466	27776418
Os05g0558400	27778798	27784774		GO:0004084	branched-chain-amino-acid transaminase activity	Catalysis of the reaction: a branched-chain amino acid + 2-oxoglutarate = L-glutamate + a 2-oxocarboxylate derived from the branched-chain amino acid.
Os05g0558501	27790142	27791094
Os05g0558800	27794627	27798357	OsNINJA1	GO:0007165	signal transduction	The cellular process in which a signal is conveyed to trigger a change in the activity or state of a cell. Signal transduction begins with reception of a signal (e.g. a ligand binding to a receptor or receptor activation by a stimulus such as light), or for signal transduction in the absence of ligand, signal-withdrawal or the activity of a constitutively active receptor. Signal transduction ends…
Os05g0558900	27800947	27807426	PAL11	GO:0004826	phenylalanine-tRNA ligase activity	Catalysis of the reaction: ATP + L-phenylalanine + tRNA(Phe) = AMP + diphosphate + L-phenylalanyl-tRNA(Phe).
Os05g0559000	27807398	27809694
Os05g0559316	27832999	27834526	OsSPEAR6	GO:0003700	DNA-binding transcription factor activity	A protein or a member of a complex that interacts selectively and non-covalently with a specific DNA sequence (sometimes referred to as a motif) within the regulatory region of a gene to modulate transcription. Regulatory regions include promoters (proximal and distal) and enhancers. Genes are transcriptional units, and include bacterial operons.
Os05g0559350	27839324	27840565
Os05g0559400	27846193	27850391	OsIAA19	GO:0006355	regulation of transcription, DNA-templated	Any process that modulates the frequency, rate or extent of cellular DNA-templated transcription.
Os05g0559600	27860628	27865020	OsGT43E	GO:0015018	galactosylgalactosylxylosylprotein 3-beta-glucuronosyltransferase activity	Catalysis of the reaction: UDP-glucuronate + 3-beta-D-galactosyl-4-beta-D-galactosyl-O-beta-D-xylosylprotein = UDP + 3-beta-D-glucuronosyl-3-beta-D-galactosyl-4-beta-D-galactosyl-O-beta-D-xylosylprotein.
Os05g0559800	27867716	27868234	OsEnS-80	GO:0016021	integral component of membrane	The component of a membrane consisting of the gene products and protein complexes having at least some part of their peptide sequence embedded in the hydrophobic region of the membrane.
Os05g0559900	27868472	27877526	SIP25	GO:0005794	Golgi apparatus	A compound membranous cytoplasmic organelle of eukaryotic cells, consisting of flattened, ribosome-free vesicles arranged in a more or less regular stack. The Golgi apparatus differs from the endoplasmic reticulum in often having slightly thicker membranes, appearing in sections as a characteristic shallow semicircle so that the convex side (cis or entry face) abuts the endoplasmic reticulum, sec…
Os05g0560000	27878662	27879543	PSAH	GO:0009538	photosystem I reaction center	A photochemical system containing P700, the chlorophyll a dimer that functions as a primary electron donor. Functioning as a light-dependent plastocyanin-ferredoxin oxidoreductase, it transfers electrons from plastocyanin to ferredoxin.
Os05g0560100	27880066	27882840	Os	GO:0005089	Rho guanyl-nucleotide exchange factor activity	Stimulates the exchange of guanyl nucleotides associated with a GTPase of the Rho family. Under normal cellular physiological conditions, the concentration of GTP is higher than that of GDP, favoring the replacement of GDP by GTP in association with the GTPase.
Os05g0560200	27883739	27884410	OsDOG1L-3	GO:0043565	sequence-specific DNA binding	Interacting selectively and non-covalently with DNA of a specific nucleotide composition, e.g. GC-rich DNA binding, or with a specific sequence motif or type of DNA e.g. promotor binding or rDNA binding.
Os05g0560300	27886611	27889407		GO:0004672	protein kinase activity	Catalysis of the phosphorylation of an amino acid residue in a protein, usually according to the reaction: a protein + ATP = a phosphoprotein + ADP.
Os05g0560400	27892619	27895727	OsTLP11	GO:0035091	phosphatidylinositol binding	Interacting selectively and non-covalently with any inositol-containing glycerophospholipid, i.e. phosphatidylinositol (PtdIns) and its phosphorylated derivatives.
Os05g0560500	27896047	27896647
Os05g0560600	27899055	27902494		GO:0043565	sequence-specific DNA binding	Interacting selectively and non-covalently with DNA of a specific nucleotide composition, e.g. GC-rich DNA binding, or with a specific sequence motif or type of DNA e.g. promotor binding or rDNA binding.
Os05g0560750	27899898	27900667
Os05g0560900	27910754	27912924	OsGA2ox8	GO:0046872	metal ion binding	Interacting selectively and non-covalently with any metal ion.
Os05g0561000	27912018	27912782
Os05g0561400	27935448	27935675
Os05g0561500	27936171	27939342		GO:0008690	3-deoxy-manno-octulosonate cytidylyltransferase activity	Catalysis of the reaction: CTP + 3-deoxy-D-manno-octulosonate = diphosphate + CMP-3-deoxy-D-manno-octulosonate.
Os05g0561600	27944014	27947970
Os05g0561700	27949348	27949570
Os05g0561800	27950781	27955317		GO:0016021	integral component of membrane	The component of a membrane consisting of the gene products and protein complexes having at least some part of their peptide sequence embedded in the hydrophobic region of the membrane.
Os05g0561900	27956108	27956530
qHNUE7
Os07g0657500	27684419	27686520		GO:0016021	integral component of membrane	The component of a membrane consisting of the gene products and protein complexes having at least some part of their peptide sequence embedded in the hydrophobic region of the membrane.
Os07g0656800	27635604	27638590		GO:0008757	S-adenosylmethionine-dependent methyltransferase activity	Catalysis of the transfer of a methyl group from S-adenosyl-L-methionine to a substrate.
Os07g0657950	27696813	27697467
Os07g0656200	27615673	27618594	Os7bglu26	GO:0005975	carbohydrate metabolic process	The chemical reactions and pathways involving carbohydrates, any of a group of organic compounds based of the general formula Cx(H2O)y. Includes the formation of carbohydrate derivatives by the addition of a carbohydrate residue to another molecule.
Os07g0657400	27677463	27679473		GO:0016757	transferase activity, transferring glycosyl groups	Catalysis of the transfer of a glycosyl group from one compound (donor) to another (acceptor).
Os07g0656400	27620792	27623614
Os07g0656050	27585104	27585695
Os07g0656700	27630736	27633075		GO:0016021	integral component of membrane	The component of a membrane consisting of the gene products and protein complexes having at least some part of their peptide sequence embedded in the hydrophobic region of the membrane.
Os07g0658300	27713321	27722659	Spin6.2	GO:0007165	signal transduction	The cellular process in which a signal is conveyed to trigger a change in the activity or state of a cell. Signal transduction begins with reception of a signal (e.g. a ligand binding to a receptor or receptor activation by a stimulus such as light), or for signal transduction in the absence of ligand, signal-withdrawal or the activity of a constitutively active receptor. Signal transduction ends…
Os07g0657600	27686536	27688834		GO:0006284	base-excision repair	In base excision repair, an altered base is removed by a DNA glycosylase enzyme, followed by excision of the resulting sugar phosphate. The small gap left in the DNA helix is filled in by the sequential action of DNA polymerase and DNA ligase.
Os07g0658550	27742427	27743741
Os07g0659300	27781056	27781992
Os07g0656500	27623979	27626667	chlH	GO:0009058	biosynthetic process	The chemical reactions and pathways resulting in the formation of substances; typically the energy-requiring part of metabolism in which simpler substances are transformed into more complex ones.
Os07g0658100	27701512	27705035		GO:0016021	integral component of membrane	The component of a membrane consisting of the gene products and protein complexes having at least some part of their peptide sequence embedded in the hydrophobic region of the membrane.
Os07g0659400	27783743	27786614		GO:0016787	hydrolase activity	Catalysis of the hydrolysis of various bonds, e.g. C-O, C-N, C-C, phosphoric anhydride bonds, etc. Hydrolase is the systematic name for any enzyme of EC class 3.
Os07g0656300	27619014	27620570
Os07g0658700	27752803	27757305		GO:0016308	1-phosphatidylinositol-4-phosphate 5-kinase activity	Catalysis of the reaction: 1-phosphatidyl-1D-myo-inositol 4-phosphate + ATP = 1-phosphatidyl-1D-myo-inositol 4,5-bisphosphate + ADP + 2 H(+).
Os07g0657900	27694622	27699162	NTRC	GO:0042744	hydrogen peroxide catabolic process	The chemical reactions and pathways resulting in the breakdown of hydrogen peroxide (H2O2).
Os07g0659100	27776219	27776497
Os07g0656900	27639160	27643492	OsSCP40	GO:0004185	serine-type carboxypeptidase activity	Catalysis of the hydrolysis of a peptide bond not more than three residues from the C-terminus of a polypeptide chain by a catalytic mechanism that involves a catalytic triad consisting of a serine nucleophile that is activated by a proton relay involving an acidic residue (e.g. aspartate or glutamate) and a basic residue (usually histidine).
Os07g0658200	27706359	27709933		GO:0003723	RNA binding	Interacting selectively and non-covalently with an RNA molecule or a portion thereof.
Os07g0656600	27628327	27629951		GO:0016021	integral component of membrane	The component of a membrane consisting of the gene products and protein complexes having at least some part of their peptide sequence embedded in the hydrophobic region of the membrane.
Os07g0656000	27585048	27587362	OsTBL24	GO:0016413	O-acetyltransferase activity	Catalysis of the transfer of an acetyl group to an oxygen atom on the acceptor molecule.
Os07g0657100	27653023	27654081	GLYI10
Os07g0658600	27746066	27747742		GO:0004190	aspartic-type endopeptidase activity	Catalysis of the hydrolysis of internal, alpha-peptide bonds in a polypeptide chain by a mechanism in which a water molecule bound by the side chains of aspartic residues at the active center acts as a nucleophile.
Os07g0656650	27629206	27629686
Os07g0658400	27723089	27738212	OsGLU	GO:0006537	glutamate biosynthetic process	The chemical reactions and pathways resulting in the formation of glutamate, the anion of 2-aminopentanedioic acid.
Os07g0658500	27742675	27743998		GO:0004652	polynucleotide adenylyltransferase activity	Catalysis of the template-independent extension of the 3'- end of an RNA or DNA strand by addition of one adenosine molecule at a time. Cannot initiate a chain 'de novo'. The primer, depending on the source of the enzyme, may be an RNA or DNA fragment, or oligo(A) bearing a 3'-OH terminal group.
Os07g0658000	27699817	27701266
Os07g0657200	27656036	27665871	OsWD40-148	GO:0006888	endoplasmic reticulum to Golgi vesicle-mediated transport	The directed movement of substances from the endoplasmic reticulum (ER) to the Golgi, mediated by COP II vesicles. Small COP II coated vesicles form from the ER and then fuse directly with the cis-Golgi. Larger structures are transported along microtubules to the cis-Golgi.
Os07g0657300	27677096	27679217
Os07g0656100	27590461	27594190		GO:0016021	integral component of membrane	The component of a membrane consisting of the gene products and protein complexes having at least some part of their peptide sequence embedded in the hydrophobic region of the membrane.
