# Supplementary material for: Candidate Gene Analysis for Nitrogen Absorption and Utilization in Japonica Rice at the Seedling Stage Based on a Genome-Wide Association Study
Source: Front Plant Sci. 2021 Jun 4;12:670861. doi: 10.3389/fpls.2021.670861 (PMC8212024; doi:10.3389/fpls.2021.670861)
Supplement: Supplementary Table 7 — qRT-PCR verification of the transcript levels of candidate genes under low and high N conditions. [file Table_7.xlsx]

## Sheet: Sheet1
Supplementary Table 7.qRT-PCR verification of the transcript levels of candidate genes under low and high N conditions.
Treatment	Gene	Nitrogen-inefficient varieties						Nitrogen-efficient varieties
		20	30	35	36	38	156	4	45	144	146	154	243
Low N	Os01g0675800	5.202	3.427	5.2	2.415	4.646	6.907	39.051	27.59	37.246	16.652	46.169	45.561
	Os01g0676800	8.734	20.691	34.006	5.367	8.734	2.052	7.827	22.579	33.602	38.396	17.535	5.118
	Os02g0619600	0.016	0.014	0.032	0.03	0.036	0.101	0.047	0.074	0.098	0.026	0.027	0.046
	Os02g0621800	2.368	2.356	4.879	1.311	5.929	7.79	4.888	5.695	2.213	1.501	1.148	3.323
	Os05g0559350	0.026	0.032	0.011	0.019	0.018	0.036	0.022	0.031	0.042	0.035	0.022	0.019
	Os05g0560000	12.63	9.136	12.541	12.595	22.009	17.815	3.183	2.613	1.747	3.273	3.384	1.824
	Os05g0560100	0.237	0.289	0.621	0.303	0.534	0.995	1.19	0.138	0.226	1.634	0.326	1.074
	Os05g0560500	9.408	11.672	14.542	16.506	17.592	15.074	7.127	9.027	15.472	11.155	5.629	8.107
	Os05g0560750	1.7	1.598	2.239	3.48	0.836	3.452	1.963	0.215	0.467	1.962	3.208	3.928
	Os05g0562800	0.177	0.081	0.319	0.45	0.156	0.036	0.232	0.145	0.059	0.207	0.328	0.671
	Os07g0656200	0.158	0.227	0.378	0.296	0.307	0.283	0.344	0.231	0.202	0.305	0.299	0.334
	Os07g0687900	2.247	4.902	6.271	5.244	7.262	9.741	3.504	1.271	1.853	1.373	3.64	3.095
	Os11g0134900	2.681	4.539	3.612	4.167	3.34	2.703	3.369	5.084	2.542	3.665	4.596	5.152
High N	Os01g0675800	4.335	2.636	3.714	1.858	2.978	4.667	8.678	7.664	5.875	5.947	12.478	10.645
	Os01g0676800	7.278	8.6213	9.446	3.578	7.278	2.565	8.697	9.408	9.334	9.142	8.35	5.687
	Os02g0619600	0.004	0.006	0.009	0.008	0.017	0.028	0.016	0.025	0.035	0.007	0.005	0.016
	Os02g0621800	3.645	4.258	7.647	2.383	10.605	15.287	11.361	10.215	5.608	3.148	2.436	8.524
	Os05g0559350	0.045	0.054	0.045	0.06	0.051	0.065	0.066	0.048	0.058	0.044	0.047	0.043
	Os05g0560000	10.645	12.517	13.055	13.601	18.254	17.618	5.635	3.114	2.969	3.741	3.176	2.846
	Os05g0560100	0.536	0.648	0.972	0.746	0.842	1.535	2.658	0.347	0.467	3.223	0.522	1.987
	Os05g0560500	5.498	5.35	6.82	7.258	8.654	9.247	3.456	4.256	8.356	5.647	2.855	3.547
	Os05g0560750	1.387	1.356	3.654	4.353	2.157	3.135	1.656	0.655	0.865	2.467	2.687	3.645
	Os05g0562800	0.053	0.069	0.098	0.187	0.053	0.024	0.08	0.068	0.036	0.092	0.124	0.237
	Os07g0656200	0.318	0.4	0.473	0.459	0.366	0.438	0.408	0.456	0.352	0.388	0.403	0.433
	Os07g0687900	3.636	14.253	17.362	10.365	14.253	16.325	5.458	2.789	3.614	4.884	5.844	6.427
	Os11g0134900	3.403	3.652	3.177	3.371	3.236	3.736	3.826	3.726	2.392	2.416	3.038	3.343
