# Supplementary material for: Candidate Gene Analysis for Nitrogen Absorption and Utilization in Japonica Rice at the Seedling Stage Based on a Genome-Wide Association Study
Source: Front Plant Sci. 2021 Jun 4;12:670861. doi: 10.3389/fpls.2021.670861 (PMC8212024; doi:10.3389/fpls.2021.670861)
Supplement: Supplementary Table 8 — Yield-related characteristics of WT and transgenic rice under DN and SN conditions. Values are means ± SD (n = 5), ∗P < 0.05, ∗∗P < 0.01 (t-test). [file Table_8.xlsx]

## Sheet: Sheet1
Supplementary Table 8. Yield-related characteristics of WT and transgenic rice under DN and SN conditions. Values are means ± SD (n=5), *P < 0.05, **P < 0.01 (t-test).
Treatment	Material	Grain yield per plant (g)	Grain number per panicle	Panicle number per plant	Seed setting rate (%)	1,000 grain weight (g)
DN (60)	WT	15.63 ± 0.56	131.55 ± 5.93	5.58 ± 0.51	84.57 ± 1.36	24.04 ± 0.65
	133-7	17.64 ± 0.51*	131.33 ± 5.49**	6.95 ± 0.43**	79.17 ± 0.65**	24.07 ± 0.29
	133-11	19.28 ± 0.32**	132.11 ± 5.35**	7.25 ± 0.34**	81.81 ± 1.03**	24.42 ± 0.17
	131-13	13.45 ± 0.81**	127.44 ± 9.01**	5.05 ± 0.13*	84.36 ± 1.31	23.56 ± 0.18
	131-36	11.20 ± 0.53**	126.3 ± 9.65**	4.25 ± 0.45**	83.62 ± 1.52	23.35 ± 0.15
SN (180)	WT	28.69 ± 0.83	132.6 ± 4.18	10.25 ± 0.75	91.32 ± 0.94	24.00 ± 0.17
	133-7	30.58 ± 0.44*	129.13 ± 3.01	12.05 ± 0.62**	85.16 ± 0.89**	24.21 ± 0.20
	133-11	29.50 ± 0.57	130.89 ± 2.84	12.18 ± 0.90**	86.3 ± 0.94**	23.75 ± 0.38
	131-13	22.89 ± 0.78**	125.22 ± 4.35**	7.17 ± 0.87**	90.86 ± 1.02	23.68 ± 0.49
	131-36	24.17 ± 0.99**	125.11 ± 3.81**	8.65 ± 0.55**	89.82 ± 1.75	23.74 ± 0.48
